# Supplementary material for: Exploring pathway interactions to detect molecular mechanisms of disease: 22q11.2 deletion syndrome
Source: Orphanet J Rare Dis. 2023 Oct 24;18:335. doi: 10.1186/s13023-023-02953-6 (PMC10594698; doi:10.1186/s13023-023-02953-6)
Supplement: Supplementary file 2 — Supplementary Material 2 [file 13023_2023_2953_MOESM2_ESM.xlsx]

## Sheet: Psychiatric
ID	Pathway	P-value
WP3863	T-Cell antigen Receptor (TCR) pathway during Staphylococcus aureus infection	0.000999001
WP69	T-Cell antigen Receptor (TCR) Signaling Pathway	0.000999001
WP4986	Aggrephagy	0.000999001
WP4974	Alpha-protein kinase 1 signaling pathway	0.000999001
WP2727	Cellular response to hypoxia	0.000999001
WP4972	Chaperone Mediated Autophagy	0.000999001
WP1797	Circadian Clock	0.000999001
WP3577	Class I MHC mediated antigen processing & presentation	0.000999001
WP1799	Costimulation by the CD28 family	0.000999001
WP2694	DAP12 interactions	0.000999001
WP4461	DNA Replication Pre-Initiation	0.000999001
WP3575	Endosomal Sorting Complex Required For Transport (ESCRT)	0.000999001
WP2759	Fc epsilon receptor (FCERI) signaling	0.000999001
WP4072	Glycogen metabolism	0.000999001
WP3313	Hedgehog 'on' state	0.000999001
WP3401	Hedgehog ligand biogenesis	0.000999001
WP4976	Late endosomal microautophagy	0.000999001
WP4119	Listeria monocytogenes entry into host cells	0.000999001
WP2792	MAP kinase activation	0.000999001
WP3549	Mitophagy	0.000999001
WP1859	Mitotic G2-G2/M phases	0.000999001
WP2801	MyD88 cascade initiated on plasma membrane	0.000999001
WP2768	MyD88 dependent cascade initiated on endosome	0.000999001
WP2761	MyD88:MAL(TIRAP) cascade initiated on plasma membrane	0.000999001
WP3545	NIK-->noncanonical NF-kB signaling	0.000999001
WP3308	Oncogene Induced Senescence	0.000999001
WP4125	Protein ubiquitination	0.000999001
WP1896	Regulation of Apoptosis	0.000999001
WP4109	Regulation of mitotic cell cycle	0.000999001
WP4414	Regulation of RUNX2 expression and activity	0.000999001
WP3823	Regulation of TP53 Activity through Methylation	0.000999001
WP3838	Regulation of TP53 Activity through Phosphorylation	0.000999001
WP3807	Regulation of TP53 Expression and Degradation	0.000999001
WP5020	SARS-CoV-1 Infection	0.000999001
WP5021	SARS-CoV-2 Infection	0.000999001
WP1910	Signaling by EGFR	0.000999001
WP2780	Signaling by ERBB2	0.000999001
WP2781	Signaling by ERBB4	0.000999001
WP3335	Signaling by FGFR1	0.000999001
WP3338	Signaling by FGFR2	0.000999001
WP3336	Signaling by FGFR3	0.000999001
WP3334	Signaling by FGFR4	0.000999001
WP4437	Signaling by PTK6	0.000999001
WP2713	Signaling by SCF-KIT	0.000999001
WP2742	Signaling by TGF-beta Receptor Complex	0.000999001
WP2746	Signaling by the B Cell Receptor (BCR)	0.000999001
WP1927	TCR signaling	0.000999001
WP4286	Genotoxicity pathway	0.003996
WP4553	FBXL10 enhancement of MAP/ERK signaling in diffuse large B-cell lymphoma	0.003996
WP2735	RAF/MAP kinase cascade	0.003996
WP322	Osteoblast Signaling	0.00699301
WP2261	Signaling Pathways in Glioblastoma	0.00799201
WP4758	Nephrotic syndrome	0.00799201
WP1785	Asparagine N-linked glycosylation	0.00799201
WP1812	Eukaryotic Translation Initiation	0.00799201
WP1813	Eukaryotic Translation Termination	0.00799201
WP2673	Interleukin-7 signaling	0.00799201
WP2721	Signaling by NOTCH4	0.00799201
WP2583	T-Cell Receptor and Co-stimulatory Signaling	0.00899101
WP51	Regulation of Actin Cytoskeleton	0.00899101
WP1904	DDX58/IFIH1-mediated induction of interferon-alpha/beta	0.00899101
WP4443	p75 NTR receptor-mediated signalling	0.00899101
WP4047	PTEN Regulation	0.00899101
WP2722	Signaling by NOTCH3	0.00899101
WP3352	Toll Like Receptor 3 (TLR3) Cascade	0.00899101
WP4823	Genes controlling renal nephrogenesis	0.00999001
WP3801	ERCC6 (CSB) and EHMT2 (G9a) positively regulate rRNA expression	0.00999001
WP3316	Hedgehog 'off' state	0.00999001
WP2733	Regulation of mRNA stability by proteins that bind AU-rich elements	0.00999001
WP3569	Fanconi Anemia Pathway	0.010989
WP4121	Neddylation	0.010989
WP2710	Nonsense-Mediated Decay (NMD)	0.010989
WP2653	PIP3 activates AKT signaling	0.010989
WP2526	PDGF Pathway	0.011988
WP4018	Pathways in clear cell renal cell carcinoma	0.011988
WP2752	MyD88-independent TLR4 cascade	0.011988
WP4975	Response of EIF2AK4 (GCN2) to amino acid deficiency	0.011988
WP2118	Arrhythmogenic Right Ventricular Cardiomyopathy	0.012987
WP3931	ESC Pluripotency Pathways	0.012987
WP1815	Factors involved in megakaryocyte development and platelet production	0.012987
WP1858	Mitotic G1 phase and G1/S transition	0.012987
WP2737	SRP-dependent cotranslational protein targeting to membrane	0.012987
WP3640	Imatinib and Chronic Myeloid Leukemia	0.013986
WP4320	The effect of progerin on the involved genes in Hutchinson-Gilford Progeria Syndrome	0.013986
WP477	Cytoplasmic Ribosomal Proteins	0.013986
WP3547	Amyloid fiber formation	0.013986
WP2794	Cytosolic sensors of pathogen-associated DNA	0.013986
WP2672	ISG15 antiviral mechanism	0.013986
WP3404	Oxidative Stress Induced Senescence	0.013986
WP2369	Histone Modifications	0.014985
WP1780	ABC-family proteins mediated transport	0.014985
WP1916	Signaling by PDGF	0.014985
WP3380	TNF signaling	0.014985
WP3893	Development and heterogeneity of the ILC family	0.015984
WP3819	B-WICH complex positively regulates rRNA expression	0.015984
WP3354	C-type lectin receptors (CLRs)	0.015984
WP2670	Iron uptake and transport	0.015984
WP4442	Peroxisomal protein import	0.015984
WP4538	Regulatory circuits of the STAT3 signaling pathway	0.016983
WP466	DNA Replication	0.016983
WP4806	EGFR Tyrosine Kinase Inhibitor Resistance	0.016983
WP3359	DNA methylation	0.016983
WP2772	S Phase	0.016983
WP1811	Eukaryotic Translation Elongation	0.017982
WP3797	Major pathway of rRNA processing in the nucleolus and cytosol	0.017982
WP5006	Pexophagy	0.017982
WP3364	SIRT1 negatively regulates rRNA expression	0.017982
WP383	Striated Muscle Contraction Pathway	0.018981
WP3571	Gene Silencing by RNA	0.018981
WP3312	PRC2 methylates histones and DNA	0.018981
WP3791	Selenoamino acid metabolism	0.018981
WP4105	Transcriptional regulation by RUNX1	0.018981
WP3813	Activation of anterior HOX genes in hindbrain development during early embryogenesis	0.01998
WP4096	Chromatin organization	0.01998
WP2683	Influenza Infection	0.01998
WP2698	Meiotic recombination	0.01998
WP4055	E3 ubiquitin ligases ubiquitinate target proteins	0.020979
WP2786	Pre-NOTCH Expression and Processing	0.020979
WP2720	Signaling by NOTCH1	0.020979
WP2718	Signaling by NOTCH2	0.020979
WP3397	Activated PKN1 stimulates transcription of AR (androgen receptor) regulated genes KLK2 and KLK3	0.021978
WP4065	Clathrin-mediated endocytosis	0.021978
WP3543	DNA Double Strand Break Response	0.021978
WP2658	HIV Life Cycle	0.021978
WP2684	Host Interactions of HIV factors	0.021978
WP1925	Synthesis of DNA	0.021978
WP5014	HCMV Infection	0.022977
WP1839	Interleukin-1 family signaling	0.022977
WP4074	RNA Polymerase I Transcription	0.022977
WP2755	Transcriptional activity of SMAD2/SMAD3:SMAD4 heterotrimer	0.022977
WP2858	Ectoderm Differentiation	0.023976
WP4432	ESR-mediated signaling	0.024975
WP3305	NoRC negatively regulates rRNA expression	0.024975
WP4132	RUNX1 regulates genes involved in megakaryocyte differentiation and platelet function	0.024975
WP1803	DNA Damage Bypass	0.026973
WP5001	Transcriptional regulation of granulopoiesis	0.026973
WP306	Focal Adhesion	0.027972
WP1980	Nucleotide Excision Repair	0.027972
WP3307	MAPK6/MAPK4 signaling	0.028971
WP3391	Senescence-Associated Secretory Phenotype (SASP)	0.030969
WP366	TGF-beta Signaling Pathway	0.031968
WP4540	Pathways Regulating Hippo Signaling	0.031968
WP2757	Mitotic Metaphase and Anaphase	0.031968
WP4120	Signaling by MET	0.032967
WP4098	Ion channel transport	0.034965
WP3339	TCF dependent signaling in response to WNT	0.035964
WP3658	Wnt/beta-catenin Signaling Pathway in Leukemia	0.037962
WP5022	RIPK1-mediated regulated necrosis	0.041958
WP1918	Signaling by ROBO receptors	0.042957
WP2773	Degradation of beta-catenin by the destruction complex	0.045954
WP1775	Cell Cycle Checkpoints	0.046953
WP4217	Ebola Virus Pathway on Host	0.047952
WP1836	Interferon gamma signaling	0.048951
WP4541	Hippo-Merlin Signaling Dysregulation	0.04995
WP3567	HDR through Homologous Recombination (HRR) or Single Strand Annealing (SSA)	0.0519481
WP4223	Ras Signaling	0.0549451
WP2740	Glycerophospholipid biosynthesis	0.0549451
WP2572	Primary Focal Segmental Glomerulosclerosis FSGS	0.0579421
WP4172	PI3K-Akt Signaling Pathway	0.0609391
WP3932	Focal Adhesion-PI3K-Akt-mTOR-signaling pathway	0.0649351
WP4107	Transcriptional regulation by RUNX3	0.0689311
WP3558	Beta-catenin independent WNT signaling	0.0739261
WP3594	Circadian rhythm related genes	0.0759241
WP382	MAPK Signaling Pathway	0.0759241
WP4102	Deubiquitination	0.0859141
WP4049	Neutrophil degranulation	0.0889111
WP3929	Chemokine signaling pathway	0.12987

## Sheet: Nonpsychiatric
ID	Pathway	P-value
WP111	Electron Transport Chain (OXPHOS system in mitochondria)	0.000999001
WP1433	Nucleotide-binding Oligomerization Domain (NOD) pathway	0.000999001
WP2380	Brain-Derived Neurotrophic Factor (BDNF) signaling pathway	0.000999001
WP254	Apoptosis	0.000999001
WP2542	Sulindac Metabolic Pathway	0.000999001
WP2637	Structural Pathway of Interleukin 1 (IL-1)	0.000999001
WP2795	Cardiac Hypertrophic Response	0.000999001
WP2864	Apoptosis-related network due to altered Notch3 in ovarian cancer	0.000999001
WP2873	Aryl Hydrocarbon Receptor Pathway	0.000999001
WP2881	Estrogen Receptor Pathway	0.000999001
WP314	Fas Ligand (FasL) pathway and Stress induction of Heat Shock Proteins (HSP) regulation	0.000999001
WP3300	Dual hijack model of Vif in HIV infection	0.000999001
WP384	Apoptosis Modulation by HSP70	0.000999001
WP3849	MAPK and NFkB Signalling Pathways Inhibited by Yersinia YopJ	0.000999001
WP3865	Novel intracellular components of RIG-I-like receptor (RLR) pathway	0.000999001
WP400	p38 MAPK Signaling Pathway	0.000999001
WP4286	Genotoxicity pathway	0.000999001
WP4320	The effect of progerin on the involved genes in Hutchinson-Gilford Progeria Syndrome	0.000999001
WP4324	Mitochondrial complex I assembly model OXPHOS system	0.000999001
WP4496	Signal transduction through IL1R	0.000999001
WP4553	FBXL10 enhancement of MAP/ERK signaling in diffuse large B-cell lymphoma	0.000999001
WP481	Insulin Signaling	0.000999001
WP4872	MAP3K1 role in promoting and blocking gonadal determination	0.000999001
WP4877	Host-pathogen interaction of human corona viruses - MAPK signaling	0.000999001
WP581	EPO Receptor Signaling	0.000999001
WP623	Oxidative phosphorylation	0.000999001
WP691	Tamoxifen metabolism	0.000999001
WP3397	Activated PKN1 stimulates transcription of AR (androgen receptor) regulated genes KLK2 and KLK3	0.000999001
WP3813	Activation of anterior HOX genes in hindbrain development during early embryogenesis	0.000999001
WP4974	Alpha-protein kinase 1 signaling pathway	0.000999001
WP3547	Amyloid fiber formation	0.000999001
WP3819	B-WICH complex positively regulates rRNA expression	0.000999001
WP1775	Cell Cycle Checkpoints	0.000999001
WP4972	Chaperone Mediated Autophagy	0.000999001
WP3577	Class I MHC mediated antigen processing & presentation	0.000999001
WP2794	Cytosolic sensors of pathogen-associated DNA	0.000999001
WP1904	DDX58/IFIH1-mediated induction of interferon-alpha/beta	0.000999001
WP4102	Deubiquitination	0.000999001
WP1803	DNA Damage Bypass	0.000999001
WP3359	DNA methylation	0.000999001
WP4055	E3 ubiquitin ligases ubiquitinate target proteins	0.000999001
WP3575	Endosomal Sorting Complex Required For Transport (ESCRT)	0.000999001
WP3801	ERCC6 (CSB) and EHMT2 (G9a) positively regulate rRNA expression	0.000999001
WP4432	ESR-mediated signaling	0.000999001
WP2703	Extracellular matrix organization	0.000999001
WP1815	Factors involved in megakaryocyte development and platelet production	0.000999001
WP3569	Fanconi Anemia Pathway	0.000999001
WP2759	Fc epsilon receptor (FCERI) signaling	0.000999001
WP2685	GABA synthesis, release, reuptake and degradation	0.000999001
WP3571	Gene Silencing by RNA	0.000999001
WP5014	HCMV Infection	0.000999001
WP1835	Interferon alpha/beta signaling	0.000999001
WP1836	Interferon gamma signaling	0.000999001
WP2673	Interleukin-7 signaling	0.000999001
WP2672	ISG15 antiviral mechanism	0.000999001
WP4976	Late endosomal microautophagy	0.000999001
WP4119	Listeria monocytogenes entry into host cells	0.000999001
WP3307	MAPK6/MAPK4 signaling	0.000999001
WP2698	Meiotic recombination	0.000999001
WP3549	Mitophagy	0.000999001
WP2801	MyD88 cascade initiated on plasma membrane	0.000999001
WP2768	MyD88 dependent cascade initiated on endosome	0.000999001
WP2761	MyD88:MAL(TIRAP) cascade initiated on plasma membrane	0.000999001
WP4121	Neddylation	0.000999001
WP4049	Neutrophil degranulation	0.000999001
WP3545	NIK-->noncanonical NF-kB signaling	0.000999001
WP3305	NoRC negatively regulates rRNA expression	0.000999001
WP1980	Nucleotide Excision Repair	0.000999001
WP3308	Oncogene Induced Senescence	0.000999001
WP3404	Oxidative Stress Induced Senescence	0.000999001
WP5006	Pexophagy	0.000999001
WP3312	PRC2 methylates histones and DNA	0.000999001
WP2786	Pre-NOTCH Expression and Processing	0.000999001
WP4125	Protein ubiquitination	0.000999001
WP4083	Reelin signalling pathway	0.000999001
WP1896	Regulation of Apoptosis	0.000999001
WP4109	Regulation of mitotic cell cycle	0.000999001
WP2733	Regulation of mRNA stability by proteins that bind AU-rich elements	0.000999001
WP4414	Regulation of RUNX2 expression and activity	0.000999001
WP3823	Regulation of TP53 Activity through Methylation	0.000999001
WP3807	Regulation of TP53 Expression and Degradation	0.000999001
WP5022	RIPK1-mediated regulated necrosis	0.000999001
WP4074	RNA Polymerase I Transcription	0.000999001
WP4132	RUNX1 regulates genes involved in megakaryocyte differentiation and platelet function	0.000999001
WP3391	Senescence-Associated Secretory Phenotype (SASP)	0.000999001
WP2720	Signaling by NOTCH1	0.000999001
WP2718	Signaling by NOTCH2	0.000999001
WP2721	Signaling by NOTCH4	0.000999001
WP2713	Signaling by SCF-KIT	0.000999001
WP3364	SIRT1 negatively regulates rRNA expression	0.000999001
WP1925	Synthesis of DNA	0.000999001
WP3339	TCF dependent signaling in response to WNT	0.000999001
WP1927	TCR signaling	0.000999001
WP3380	TNF signaling	0.000999001
WP4105	Transcriptional regulation by RUNX1	0.000999001
WP4995	Transcriptional Regulation by VENTX	0.000999001
WP5001	Transcriptional regulation of granulopoiesis	0.000999001
WP2369	Histone Modifications	0.001998
WP585	Interferon type I signaling pathways	0.001998
WP3543	DNA Double Strand Break Response	0.001998
WP3567	HDR through Homologous Recombination (HRR) or Single Strand Annealing (SSA)	0.001998
WP2757	Mitotic Metaphase and Anaphase	0.001998
WP3614	Photodynamic therapy-induced HIF-1 survival signaling	0.002997
WP4482	Vitamin D in inflammatory diseases	0.002997
WP3354	C-type lectin receptors (CLRs)	0.002997
WP2656	TAK1 activates NFkB by phosphorylation and activation of IKKs complex	0.002997
WP4107	Transcriptional regulation by RUNX3	0.002997
WP4994	Tryptophan catabolism	0.002997
WP1449	Regulation of toll-like receptor signaling pathway	0.003996
WP195	IL-1 signaling pathway	0.003996
WP3656	Interleukin-1 Induced Activation of NF-kappa-B	0.003996
WP422	MAPK Cascade	0.003996
WP4923	Autophagy	0.003996
WP619	Type II interferon signaling (IFNG)	0.003996
WP4096	Chromatin organization	0.003996
WP2657	Growth hormone receptor signaling	0.003996
WP1839	Interleukin-1 family signaling	0.003996
WP2792	MAP kinase activation	0.003996
WP3	Phytochemical activity on NRF2 transcriptional activation	0.004995
WP4577	Neurodegeneration with brain iron accumulation (NBIA) subtypes pathway	0.004995
WP1794	Cell surface interactions at the vascular wall	0.004995
WP3313	Hedgehog 'on' state	0.004995
WP4066	Interleukin-4 and Interleukin-13 signaling	0.004995
WP2752	MyD88-independent TLR4 cascade	0.004995
WP183	Proteasome Degradation	0.00599401
WP2037	Prolactin Signaling Pathway	0.00599401
WP2509	Nanoparticle triggered autophagic cell death	0.00599401
WP2526	PDGF Pathway	0.00599401
WP2858	Ectoderm Differentiation	0.00599401
WP3893	Development and heterogeneity of the ILC family	0.00599401
WP3935	Leptin Insulin Overlap	0.00599401
WP2727	Cellular response to hypoxia	0.00599401
WP1799	Costimulation by the CD28 family	0.00599401
WP2684	Host Interactions of HIV factors	0.00599401
WP2742	Signaling by TGF-beta Receptor Complex	0.00599401
WP3352	Toll Like Receptor 3 (TLR3) Cascade	0.00599401
WP3612	Photodynamic therapy-induced NFE2L2 (NRF2) survival signaling	0.00699301
WP395	IL-4 Signaling Pathway	0.00699301
WP4197	The human immune response to tuberculosis	0.00699301
WP4906	3q29 copy number variation syndrome	0.00699301
WP3399	Base-Excision Repair, AP Site Formation	0.00699301
WP2694	DAP12 interactions	0.00699301
WP3565	DNA Damage/Telomere Stress Induced Senescence	0.00699301
WP4461	DNA Replication Pre-Initiation	0.00699301
WP2763	Nucleotide-binding domain, leucine rich repeat containing receptor (NLR) signaling pathways	0.00699301
WP5021	SARS-CoV-2 Infection	0.00699301
WP3338	Signaling by FGFR2	0.00699301
WP2848	Differentiation Pathway	0.00799201
WP3298	Melatonin metabolism and effects	0.00799201
WP3877	Simplified Depiction of MYD88 Distinct Input-Output Pathway	0.00799201
WP4357	NRF2-ARE regulation	0.00799201
WP69	T-Cell antigen Receptor (TCR) Signaling Pathway	0.00799201
WP3348	Macroautophagy	0.00799201
WP2731	Meiotic synapsis	0.00799201
WP1858	Mitotic G1 phase and G1/S transition	0.00799201
WP1874	Nucleosome assembly	0.00799201
WP2780	Signaling by ERBB2	0.00799201
WP304	Kit receptor signaling pathway	0.00899101
WP4148	Splicing factor NOVA regulated synaptic proteins	0.00899101
WP4559	Interactions between immune cells and microRNAs in tumor microenvironment	0.00899101
WP4674	Head and Neck Squamous Cell Carcinoma	0.00899101
WP4052	Interleukin-12 family signaling	0.00899101
WP1892	Protein folding	0.00899101
WP1910	Signaling by EGFR	0.00899101
WP3336	Signaling by FGFR3	0.00899101
WP231	TNF alpha Signaling Pathway	0.00999001
WP43	Oxidation by Cytochrome P450	0.00999001
WP2773	Degradation of beta-catenin by the destruction complex	0.00999001
WP5013	Insertion of tail-anchored proteins into the endoplasmic reticulum membrane	0.00999001
WP2654	Mitotic Prophase	0.00999001
WP2755	Transcriptional activity of SMAD2/SMAD3:SMAD4 heterotrimer	0.00999001
WP2371	Parkinsons Disease Pathway	0.010989
WP4217	Ebola Virus Pathway on Host	0.010989
WP437	EGF/EGFR Signaling Pathway	0.010989
WP697	Estrogen metabolism	0.010989
WP4986	Aggrephagy	0.010989
WP1793	Cell junction organization	0.010989
WP3550	Nonhomologous End-Joining (NHEJ)	0.010989
WP3838	Regulation of TP53 Activity through Phosphorylation	0.010989
WP3927	BMP Signaling Pathway in Eyelid Development	0.011988
WP3941	Oxidative Damage	0.011988
WP4249	Hedgehog Signaling Pathway	0.011988
WP4396	Nonalcoholic fatty liver disease	0.011988
WP4673	Genes involved in male infertility	0.011988
WP696	Benzo(a)pyrene metabolism	0.011988
WP710	DNA Damage Response (only ATM dependent)	0.011988
WP1902	Respiratory electron transport, ATP synthesis by chemiosmotic coupling, and heat production by uncoupling proteins.	0.011988
WP2772	S Phase	0.011988
WP4458	Signaling by Erythropoietin	0.011988
WP4437	Signaling by PTK6	0.011988
WP2359	Parkin-Ubiquitin Proteasomal System pathway	0.012987
WP4172	PI3K-Akt Signaling Pathway	0.012987
WP1859	Mitotic G2-G2/M phases	0.012987
WP4085	Phase I - Functionalization of compounds	0.012987
WP2722	Signaling by NOTCH3	0.012987
WP3578	trans-Golgi Network Vesicle Budding	0.012987
WP2884	NRF2 pathway	0.013986
WP3658	Wnt/beta-catenin Signaling Pathway in Leukemia	0.013986
WP3863	T-Cell antigen Receptor (TCR) pathway during Staphylococcus aureus infection	0.013986
WP615	Senescence and Autophagy in Cancer	0.013986
WP4072	Glycogen metabolism	0.013986
WP3401	Hedgehog ligand biogenesis	0.013986
WP236	Adipogenesis	0.014985
WP4666	Hepatitis B infection	0.014985
WP1780	ABC-family proteins mediated transport	0.014985
WP2670	Iron uptake and transport	0.014985
WP5020	SARS-CoV-1 Infection	0.014985
WP2781	Signaling by ERBB4	0.014985
WP3932	Focal Adhesion-PI3K-Akt-mTOR-signaling pathway	0.015984
WP465	Tryptophan metabolism	0.015984
WP3558	Beta-catenin independent WNT signaling	0.015984
WP4239	Epithelial to mesenchymal transition in colorectal cancer	0.016983
WP1785	Asparagine N-linked glycosylation	0.016983
WP3335	Signaling by FGFR1	0.017982
WP3942	PPAR signaling pathway	0.018981
WP1928	Telomere Maintenance	0.018981
WP2586	Aryl Hydrocarbon Receptor Netpath	0.01998
WP366	TGF-beta Signaling Pathway	0.01998
WP410	Exercise-induced Circadian Regulation	0.01998
WP4298	Viral Acute Myocarditis	0.01998
WP3316	Hedgehog 'off' state	0.020979
WP4443	p75 NTR receptor-mediated signalling	0.020979
WP3334	Signaling by FGFR4	0.020979
WP2882	Nuclear Receptors Meta-Pathway	0.022977
WP1797	Circadian Clock	0.023976
WP4120	Signaling by MET	0.023976
WP4065	Clathrin-mediated endocytosis	0.024975
WP4442	Peroxisomal protein import	0.024975
WP4047	PTEN Regulation	0.024975
WP2760	Signaling by BMP	0.025974
WP2853	Endoderm Differentiation	0.026973
WP382	MAPK Signaling Pathway	0.027972
WP4098	Ion channel transport	0.027972
WP3915	Angiopoietin Like Protein 8 Regulatory Pathway	0.031968
WP2658	HIV Life Cycle	0.032967
WP2746	Signaling by the B Cell Receptor (BCR)	0.033966
WP2788	Sphingolipid metabolism	0.036963
WP1811	Eukaryotic Translation Elongation	0.041958
WP3888	VEGFA-VEGFR2 Signaling Pathway	0.043956
WP3791	Selenoamino acid metabolism	0.043956
WP4975	Response of EIF2AK4 (GCN2) to amino acid deficiency	0.044955
WP4352	Ciliary landscape	0.046953
WP179	Cell Cycle	0.048951
WP477	Cytoplasmic Ribosomal Proteins	0.04995
WP1813	Eukaryotic Translation Termination	0.04995
WP2710	Nonsense-Mediated Decay (NMD)	0.04995
WP3594	Circadian rhythm related genes	0.0509491
WP1812	Eukaryotic Translation Initiation	0.0529471
WP2737	SRP-dependent cotranslational protein targeting to membrane	0.0529471
WP2683	Influenza Infection	0.0549451
WP3797	Major pathway of rRNA processing in the nucleolus and cytosol	0.0609391
WP1918	Signaling by ROBO receptors	0.0649351
WP3842	Intra-Golgi and retrograde Golgi-to-ER traffic	0.0819181
WP2735	RAF/MAP kinase cascade	0.0869131
WP702	Metapathway biotransformation Phase I and II	0.106893
