# Supplementary material for: Exploring pathway interactions to detect molecular mechanisms of disease: 22q11.2 deletion syndrome
Source: Orphanet J Rare Dis. 2023 Oct 24;18:335. doi: 10.1186/s13023-023-02953-6 (PMC10594698; doi:10.1186/s13023-023-02953-6)
Supplement: Supplementary file 4 — Supplementary Material 4 [file 13023_2023_2953_MOESM4_ESM.xlsx]

## Sheet: Psychiatric
Pathway	positive (r)	measured (n)	total	%	Z Score	p-value (permuted)
22q11.2 copy number variation syndrome	17	117	239	0.1453	10.95	<0.01
Transcriptional regulation of granulopoiesis	8	64	120	0.125	6.81	<0.01
Allograft Rejection	8	72	113	0.1111	6.3	<0.01
Interleukin-4 and Interleukin-13 signaling	14	188	320	0.0745	6.26	<0.01
Caspase activation via Death Receptors in the presence of ligand	3	14	49	0.2143	5.8	<0.01
Platelet Aggregation (Plug Formation)	2	8	26	0.25	5.18	<0.01
Immunoregulatory interactions between a Lymphoid and a non-Lymphoid cell	7	76	437	0.0921	5.17	<0.01
Nanomaterial-induced Inflammasome Activation	2	9	13	0.2222	4.84	<0.01
Biosynthesis of DPA-derived SPMs	1	3	76	0.3333	4.3	<0.01
Wnt/beta-catenin Signaling Pathway in Leukemia	3	25	29	0.12	4.06	0.01
Biosynthesis of DHA-derived SPMs	2	13	185	0.1538	3.88	<0.01
COVID-19 Adverse Outcome Pathway	2	13	24	0.1538	3.88	<0.01
Mammary gland development pathway - Puberty (Stage 2 of 4)	2	13	15	0.1538	3.88	0.01
TNFs bind their physiological receptors	3	27	65	0.1111	3.85	<0.01
T-Cell antigen Receptor (TCR) Signaling Pathway	6	87	93	0.069	3.84	<0.01
Oxytocin signaling	1	4	10	0.25	3.66	0.02
Synthesis of Lipoxins (LX)	1	4	39	0.25	3.66	0.01
Purinergic signaling	3	30	96	0.1	3.59	<0.01
Transcriptional activity of SMAD2/SMAD3:SMAD4 heterotrimer	4	49	133	0.0816	3.58	<0.01
Pathogenic Escherichia coli infection	4	50	79	0.08	3.52	0.01
Type II interferon signaling (IFNG)	3	31	38	0.0968	3.5	0.02
DNA methylation	3	31	58	0.0968	3.5	<0.01
Chemokine signaling pathway	8	153	172	0.0523	3.48	<0.01
Apoptosis-related network due to altered Notch3 in ovarian cancer	4	51	54	0.0784	3.47	<0.01
p38 MAPK Signaling Pathway	3	32	36	0.0938	3.43	0.02
Oxidative Stress	3	32	35	0.0938	3.43	0.01
SIRT1 negatively regulates rRNA expression	3	34	59	0.0882	3.28	<0.01
Detoxification of Reactive Oxygen Species	3	34	133	0.0882	3.28	0.01
Apoptosis	5	79	88	0.0633	3.26	0.01
Metabolism of alpha-linolenic acid	1	5	27	0.2	3.22	0.01
let-7 inhibition of ES cell reprogramming	1	5	17	0.2	3.22	0.01
Cellular Proteostasis	1	5	15	0.2	3.22	0.02
FasL/ CD95L signaling	1	5	16	0.2	3.22	0.01
Formation of Fibrin Clot (Clotting Cascade)	3	35	196	0.0857	3.21	<0.01
Activated PKN1 stimulates transcription of AR (androgen receptor) regulated genes KLK2 and KLK3	3	35	75	0.0857	3.21	0.01
Senescence-Associated Secretory Phenotype (SASP)	5	81	150	0.0617	3.19	<0.01
Synthesis, secretion, and deacylation of Ghrelin	2	18	45	0.1111	3.15	0.02
Apoptosis Modulation by HSP70	2	18	22	0.1111	3.15	0.01
Neutrophil degranulation	15	425	510	0.0353	3.06	<0.01
PRC2 methylates histones and DNA	3	38	58	0.0789	3.02	0.01
Imatinib and Chronic Myeloid Leukemia	2	20	25	0.1	2.93	<0.01
Nanomaterial induced apoptosis	2	20	31	0.1	2.93	0.02
ERCC6 (CSB) and EHMT2 (G9a) positively regulate rRNA expression	3	40	60	0.075	2.9	0.02
Metastatic brain tumor	1	6	28	0.1667	2.88	0.02
STAT5 Activation	1	6	17	0.1667	2.88	0.02
TCF dependent signaling in response to WNT	8	185	393	0.0432	2.86	<0.01
Transcriptional Regulation by VENTX	3	41	81	0.0732	2.84	0.01
ESR-mediated signaling	6	127	315	0.0472	2.72	0.01
Transcriptional regulation by RUNX3	5	98	216	0.051	2.68	<0.01
FOXO-mediated transcription of cell death genes	2	23	53	0.087	2.65	0.04
IL1 and megakaryocytes in obesity	2	23	26	0.087	2.65	0.02
Activation of NLRP3 Inflammasome by SARS-CoV-2	1	7	10	0.1429	2.62	0.05
GP1b-IX-V activation signalling	1	7	25	0.1429	2.62	0.02
Arachidonate Epoxygenase / Epoxide Hydrolase	1	7	18	0.1429	2.62	0.05
Exercise-induced Circadian Regulation	3	46	49	0.0652	2.59	0.02
Hepatitis C and Hepatocellular Carcinoma	3	46	63	0.0652	2.59	0.04
Cell recruitment (pro-inflammatory response)	2	24	99	0.0833	2.57	0.02
Signal Transduction of S1P Receptor	2	24	26	0.0833	2.57	0.03
Deregulated CDK5 triggers multiple neurodegenerative pathways in Alzheimer's disease models	2	24	58	0.0833	2.57	0.04
Thymic Stromal LymphoPoietin (TSLP) Signaling Pathway	3	47	49	0.0638	2.54	0.03
Interleukin-10 signaling	4	74	120	0.0541	2.53	0.03
The effect of progerin on the involved genes in Hutchinson-Gilford Progeria Syndrome	2	25	30	0.08	2.49	0.04
IL-7 Signaling Pathway	2	25	26	0.08	2.49	0.03
Transcriptional Regulation by MECP2	4	76	237	0.0526	2.47	0.01
Spinal Cord Injury	5	108	127	0.0463	2.43	0.03
PPAR Alpha Pathway	2	26	28	0.0769	2.41	0.03
RIPK1-mediated regulated necrosis	2	26	130	0.0769	2.41	0.03
FOXO-mediated transcription of cell cycle genes	2	26	70	0.0769	2.41	0.03
Meiotic recombination	3	50	90	0.06	2.41	0.03
Wnt Signaling Pathway (Netpath)	3	50	52	0.06	2.41	0.03
Interleukin-1 processing	1	8	20	0.125	2.4	0.08
Toll-like Receptor Cascades	2	27	102	0.0741	2.34	0.03
Nuclear Receptors Meta-Pathway	10	296	339	0.0338	2.34	0.02
B-WICH complex positively regulates rRNA expression	3	52	74	0.0577	2.33	0.04
Oligodendrocyte specification and differentiation, leading to Myelin Components for CNS	2	28	46	0.0714	2.28	0.04
Benzo(a)pyrene metabolism	1	9	17	0.1111	2.22	0.09
Mammary gland development pathway - Involution (Stage 4 of 4)	1	9	13	0.1111	2.22	0.07
COVID-19, thrombosis and anticoagulation	1	9	22	0.1111	2.22	0.07
Methylation Pathways	1	9	15	0.1111	2.22	0.08
Eicosanoid metabolism via Cytochrome P450 Mono-Oxygenases (CYP) pathway	1	9	23	0.1111	2.22	0.07
Interleukin-7 signaling	2	29	101	0.069	2.21	0.02
Amyloid fiber formation	3	55	145	0.0545	2.21	0.04
Monoamine Transport	2	30	47	0.0667	2.15	0.03
Activation of kainate receptors upon glutamate binding	2	30	48	0.0667	2.15	0.03
Apoptosis Modulation and Signaling	4	88	97	0.0455	2.13	0.04
Histone Modifications	3	58	68	0.0517	2.1	0.05
ROS and RNS production in phagocytes	2	31	124	0.0645	2.09	0.03
G-protein beta:gamma signalling	2	31	70	0.0645	2.09	0.06
Neurotransmitter clearance	1	10	56	0.1	2.07	0.04
Platelet Adhesion to exposed collagen	1	10	30	0.1	2.07	0.05
Nanoparticle triggered regulated necrosis	1	10	26	0.1	2.07	0.07
Nucleotide GPCRs	1	10	15	0.1	2.07	0.09
Signaling by NOTCH2	2	32	83	0.0625	2.04	0.06
Overview of leukocyte-intrinsic Hippo pathway functions	2	32	37	0.0625	2.04	0.04
Endometrial cancer	3	60	77	0.05	2.03	0.07
MyD88-independent TLR4 cascade	2	33	100	0.0606	1.99	0.04
Neural Crest Differentiation	4	95	102	0.0421	1.96	0.04
Toll-like Receptor Signaling Pathway	4	95	117	0.0421	1.96	0.03
Ciliary landscape	7	208	215	0.0337	1.94	0.05
Cytosolic DNA-sensing pathway	3	63	77	0.0476	1.94	0.08
Irinotecan Pathway	1	11	18	0.0909	1.93	0.11
Signal regulatory protein family interactions	1	11	40	0.0909	1.93	0.05
EDA Signalling in Hair Follicle Development	1	11	15	0.0909	1.93	0.08
Serotonin Transporter Activity	1	11	15	0.0909	1.93	0.1
NoRC negatively regulates rRNA expression	3	64	99	0.0469	1.9	0.05
Metapathway biotransformation Phase I and II	6	172	191	0.0349	1.89	0.05
Beta-catenin independent WNT signaling	5	134	293	0.0373	1.89	0.06
RNA Polymerase I Transcription	3	66	127	0.0455	1.84	0.05
Plasma lipoprotein assembly, remodeling, and clearance	3	66	270	0.0455	1.84	0.06
Glucocorticoid Receptor Pathway	3	67	73	0.0448	1.81	0.06
Dopamine metabolism	1	12	48	0.0833	1.81	0.04
Dissolution of Fibrin Clot	1	12	53	0.0833	1.81	0.04
Development of pulmonary dendritic cells and macrophage subsets	1	12	14	0.0833	1.81	0.07
Base-Excision Repair, AP Site Formation	2	37	209	0.0541	1.79	0.05
G alpha (i) signalling events	7	221	393	0.0317	1.77	0.07
Signaling by SCF-KIT	2	38	134	0.0526	1.75	0.05
RUNX1 regulates genes involved in megakaryocyte differentiation and platelet function	3	70	145	0.0429	1.73	0.04
Metabolism of nitric oxide: NOS3 activation and regulation	1	13	93	0.0769	1.71	0.07
Cell-type Dependent Selectivity of CCK2R Signaling	1	13	26	0.0769	1.71	0.12
Mammary gland development pathway - Embryonic development (Stage 1 of 4)	1	13	21	0.0769	1.71	0.1
Fibrin Complement Receptor 3 Signaling Pathway	2	39	46	0.0513	1.7	0.06
Microglia Pathogen Phagocytosis Pathway	2	39	44	0.0513	1.7	0.09
Chromosomal and microsatellite instability in colorectal cancer	3	71	81	0.0423	1.7	0.09
Interferon gamma signaling	3	71	238	0.0423	1.7	0.06
trans-Golgi Network Vesicle Budding	3	72	135	0.0417	1.67	0.05
IL-2 Signaling Pathway	2	40	43	0.05	1.66	0.07
Fas Ligand (FasL) pathway and Stress induction of Heat Shock Proteins (HSP) regulation	2	40	48	0.05	1.66	0.06
Response to elevated platelet cytosolic Ca2+	4	110	172	0.0364	1.63	0.09
Pre-NOTCH Expression and Processing	3	74	202	0.0405	1.62	0.08
Platelet homeostasis	3	75	180	0.04	1.59	0.08
Hippo-Merlin Signaling Dysregulation	4	115	121	0.0348	1.54	0.11
miRNAs involved in DNA damage response	1	15	70	0.0667	1.52	0.06
NAD+ metabolism	1	15	34	0.0667	1.52	0.13
Biogenic Amine Synthesis	1	15	33	0.0667	1.52	0.12
GPR40 Pathway	1	15	20	0.0667	1.52	0.09
Major receptors targeted by epinephrine and norepinephrine	1	15	34	0.0667	1.52	0.14
Aryl Hydrocarbon Receptor Pathway	2	44	49	0.0455	1.5	0.08
Transcriptional regulation by RUNX1	5	158	306	0.0316	1.49	0.1
Degradation of beta-catenin by the destruction complex	3	80	146	0.0375	1.47	0.07
Cell surface interactions at the vascular wall	4	119	419	0.0336	1.46	0.18
Regulation of TLR by endogenous ligand	1	16	63	0.0625	1.44	0.05
Simplified Interaction Map Between LOXL4 and Oxidative Stress Pathway	1	16	19	0.0625	1.44	0.12
Complement Activation	1	16	24	0.0625	1.44	0.14
Cells and Molecules involved in local acute inflammatory response	1	16	19	0.0625	1.44	0.11
MAPK pathway in congenital thyroid cancer	1	16	19	0.0625	1.44	0.09
Regulation of Wnt/B-catenin Signaling by Small Molecule Compounds	1	16	33	0.0625	1.44	0.18
Nonhomologous End-Joining (NHEJ)	2	47	104	0.0426	1.4	0.11
TGF-B Signaling in Thyroid Cells for Epithelial-Mesenchymal Transition	1	17	20	0.0588	1.37	0.13
Farnesoid X Receptor Pathway	1	17	21	0.0588	1.37	0.11
Extracellular vesicles in the crosstalk of cardiac cells	1	17	30	0.0588	1.37	0.18
Glycosaminoglycan degradation	1	17	45	0.0588	1.37	0.12
Amplification and Expansion of Oncogenic Pathways as Metastatic Traits	1	17	18	0.0588	1.37	0.1
Apoptotic execution phase	2	48	139	0.0417	1.37	0.1
Differentiation Pathway	2	48	64	0.0417	1.37	0.08
SUMOylation of chromatin organization proteins	2	48	93	0.0417	1.37	0.1
Class A/1 (Rhodopsin-like receptors)	8	302	831	0.0265	1.36	0.14
Vitamin D Receptor Pathway	5	167	188	0.0299	1.36	0.09
Ion channel transport	5	167	292	0.0299	1.36	0.11
GPCRs, Other	3	85	114	0.0353	1.36	0.13
MAPK6/MAPK4 signaling	3	85	190	0.0353	1.36	0.1
Amino acids regulate mTORC1	2	49	95	0.0408	1.33	0.11
Nucleosome assembly	2	50	70	0.04	1.3	0.07
NAD+ biosynthetic pathways	1	18	37	0.0556	1.3	0.18
Estrogen metabolism	1	18	45	0.0556	1.3	0.16
Metabolic pathway of LDL, HDL and TG, including diseases	1	18	34	0.0556	1.3	0.17
TGF-beta Signaling Pathway	4	129	133	0.031	1.29	0.14
TGF-beta Receptor Signaling	2	51	56	0.0392	1.27	0.13
Meiotic synapsis	2	51	80	0.0392	1.27	0.08
FLT3 Signaling	2	51	211	0.0392	1.27	0.12
LncRNA involvement in canonical Wnt signaling and colorectal cancer	3	90	102	0.0333	1.25	0.09
Costimulation by the CD28 family	2	52	188	0.0385	1.24	0.1
Hematopoietic Stem Cell Gene Regulation by GABP alpha/beta Complex	1	19	26	0.0526	1.23	0.12
STING pathway in Kawasaki-like disease and COVID-19	1	19	26	0.0526	1.23	0.15
Pathogenesis of SARS-CoV-2 Mediated by nsp9-nsp10 Complex	1	19	34	0.0526	1.23	0.17
Cancer immunotherapy by PD-1 blockade	1	19	35	0.0526	1.23	0.16
Protein folding	3	91	175	0.033	1.23	0.09
Gene Silencing by RNA	3	91	231	0.033	1.23	0.15
Regulation of toll-like receptor signaling pathway	4	133	153	0.0301	1.23	0.11
Nonalcoholic fatty liver disease	4	134	170	0.0299	1.21	0.1
B Cell Receptor Signaling Pathway	3	92	99	0.0326	1.21	0.11
Wnt Signaling Pathway and Pluripotency	3	93	106	0.0323	1.19	0.11
RORA activates gene expression	1	20	33	0.05	1.17	0.18
Eicosanoid Synthesis	1	20	57	0.05	1.17	0.13
PI3K/AKT/mTOR - VitD3 Signalling	1	20	34	0.05	1.17	0.16
Host-pathogen interaction of human corona viruses - apoptosis	1	20	34	0.05	1.17	0.18
Oxidative Stress Induced Senescence	3	94	206	0.0319	1.17	0.12
Kit receptor signaling pathway	2	55	60	0.0364	1.15	0.16
The Overlap Between Signal Transduction Pathways that Contribute to a Range of LMNA Laminopathies	2	55	73	0.0364	1.15	0.11
TGF-beta Receptor Signalling in Skeletal Dysplasias	2	55	60	0.0364	1.15	0.16
Pathways Regulating Hippo Signaling	3	95	104	0.0316	1.15	0.12
DNA Double Strand Break Response	2	56	185	0.0357	1.13	0.11
Novel intracellular components of RIG-I-like receptor (RLR) pathway	2	56	64	0.0357	1.13	0.11
TYROBP Causal Network	2	56	61	0.0357	1.13	0.15
DNA Damage/Telomere Stress Induced Senescence	2	56	129	0.0357	1.13	0.18
Oxysterols derived from cholesterol	1	21	47	0.0476	1.12	0.22
Hippo-Yap signaling pathway	1	21	24	0.0476	1.12	0.11
Urea cycle and associated pathways	1	21	78	0.0476	1.12	0.08
TP53 Network	1	21	23	0.0476	1.12	0.12
GDNF/RET signalling axis	1	21	24	0.0476	1.12	0.13
Regulation of Apoptosis by Parathyroid Hormone-related Protein	1	21	24	0.0476	1.12	0.16
Fatty Acid Biosynthesis	1	21	43	0.0476	1.12	0.2
Activation of anterior HOX genes in hindbrain development during early embryogenesis	3	97	196	0.0309	1.11	0.16
TCR signaling	3	98	264	0.0306	1.09	0.38
T-Cell antigen Receptor (TCR) pathway during Staphylococcus aureus infection	2	58	70	0.0345	1.07	0.12
Cytokines and Inflammatory Response	1	22	32	0.0455	1.06	0.19
PKC-gamma calcium signaling pathway in ataxia	1	22	29	0.0455	1.06	0.16
Signaling by Erythropoietin	1	22	91	0.0455	1.06	0.11
16p11.2 distal deletion syndrome	1	22	37	0.0455	1.06	0.21
Transport of inorganic cations/anions and amino acids/oligopeptides	3	101	320	0.0297	1.04	0.29
Other interleukin signaling	1	23	61	0.0435	1.01	0.2
RHO GTPases Activate NADPH Oxidases	1	23	75	0.0435	1.01	0.12
Sphingolipid Metabolism (integrated pathway)	1	23	97	0.0435	1.01	0.11
TP53 Regulates Transcription of Cell Cycle Genes	2	61	148	0.0328	1	0.22
Semaphorin interactions	2	61	177	0.0328	1	0.4
Clathrin-mediated endocytosis	3	105	197	0.0286	0.97	0.48
MTHFR deficiency	1	24	60	0.0417	0.97	0.24
Incretin synthesis, secretion, and inactivation	1	24	71	0.0417	0.97	0.15
Hypothesized Pathways in Pathogenesis of Cardiovascular Disease	1	24	27	0.0417	0.97	0.14
DNA Damage Response (only ATM dependent)	3	107	118	0.028	0.93	0.15
Canonical and Non-canonical Notch signaling	1	25	31	0.04	0.92	0.16
Selective expression of chemokine receptors during T-cell polarization	1	25	30	0.04	0.92	0.15
Intracellular trafficking proteins involved in CMT neuropathy	1	25	28	0.04	0.92	0.15
Eicosanoid metabolism via Lipo Oxygenases (LOX)	1	25	70	0.04	0.92	0.19
Unfolded protein response	1	25	28	0.04	0.92	0.15
Interactions between immune cells and microRNAs in tumor microenvironment	1	25	52	0.04	0.92	0.24
SRP-dependent cotranslational protein targeting to membrane	3	108	139	0.0278	0.92	0.35
Interferon alpha/beta signaling	2	65	215	0.0308	0.9	0.42
Non-genomic actions of 1,25 dihydroxyvitamin D3	2	66	97	0.0303	0.88	0.12
TLR4 Signaling and Tolerance	1	26	30	0.0385	0.88	0.16
T-Cell Receptor and Co-stimulatory Signaling	1	26	45	0.0385	0.88	0.2
Wnt Signaling	3	111	121	0.027	0.87	0.29
DNA Damage Response	2	67	78	0.0299	0.85	0.18
Ebola Virus Pathway on Host	3	112	141	0.0268	0.85	0.58
Intraflagellar transport proteins binding to dynein	1	27	28	0.037	0.83	0.16
Mitochondrial CIV Assembly	1	27	40	0.037	0.83	0.22
Primary Focal Segmental Glomerulosclerosis FSGS	2	68	77	0.0294	0.83	0.22
Gene and protein expression by JAK-STAT signaling after Interleukin-12 stimulation	2	69	110	0.029	0.81	0.33
DAP12 interactions	1	28	138	0.0357	0.8	0.6
Cannabinoid receptor signaling	1	28	54	0.0357	0.8	0.25
Extracellular vesicle-mediated signaling in recipient cells	1	28	31	0.0357	0.8	0.17
FBXL10 enhancement of MAP/ERK signaling in diffuse large B-cell lymphoma	1	28	36	0.0357	0.8	0.18
miRNA Regulation of DNA Damage Response	2	71	106	0.0282	0.77	0.46
Nicotinate metabolism	1	29	133	0.0345	0.76	0.63
MyD88 dependent cascade initiated on endosome	1	29	104	0.0345	0.76	0.49
Interleukin-2 family signaling	1	29	116	0.0345	0.76	0.58
Toll Like Receptor 3 (TLR3) Cascade	1	29	101	0.0345	0.76	0.42
Signaling by NOTCH1	2	72	198	0.0278	0.75	0.56
Peptide GPCRs	2	73	79	0.0274	0.73	0.38
Inflammatory Response Pathway	1	30	34	0.0333	0.72	0.18
Thrombin signalling through proteinase activated receptors (PARs)	1	30	69	0.0333	0.72	0.33
Retinoid metabolism and transport	1	30	136	0.0333	0.72	0.64
RAS and Bradykinin pathways in COVID-19	1	30	51	0.0333	0.72	0.26
Gastric Cancer Network 2	1	30	33	0.0333	0.72	0.17
Fatty acyl-CoA biosynthesis	1	30	119	0.0333	0.72	0.62
Sphingolipid pathway	1	30	63	0.0333	0.72	0.3
Regulatory circuits of the STAT3 signaling pathway	2	74	79	0.027	0.71	0.46
Signaling by NTRK1 (TRKA)	2	74	247	0.027	0.71	0.44
HCMV Infection	2	74	326	0.027	0.71	0.49
Ras Signaling	4	171	192	0.0234	0.7	0.62
PI3K-Akt Signaling Pathway	7	326	359	0.0215	0.7	0.52
Alzheimers Disease	2	75	166	0.0267	0.69	0.63
Resistin as a regulator of inflammation	1	31	34	0.0323	0.69	0.16
Development and heterogeneity of the ILC family	1	31	33	0.0323	0.69	0.19
Signaling by PDGF	1	31	129	0.0323	0.69	0.63
Signaling of Hepatocyte Growth Factor Receptor	1	31	35	0.0323	0.69	0.18
Signal transduction through IL1R	1	31	34	0.0323	0.69	0.18
TP53 Regulates Metabolic Genes	2	76	204	0.0263	0.67	0.58
Striated Muscle Contraction	1	32	48	0.0313	0.65	0.24
Host-pathogen interaction of human corona viruses - Interferon induction	1	32	47	0.0313	0.65	0.26
miRNAs involvement in the immune response in sepsis	1	32	69	0.0313	0.65	0.54
Monoamine GPCRs	1	32	43	0.0313	0.65	0.22
Alpha 6 Beta 4 signaling pathway	1	32	34	0.0313	0.65	0.15
Signal amplification	1	32	81	0.0313	0.65	0.72
Extracellular matrix organization	2	77	260	0.026	0.65	0.42
MAPK Signaling Pathway	5	228	258	0.0219	0.64	0.43
Electron Transport Chain (OXPHOS system in mitochondria)	2	78	119	0.0256	0.63	0.68
Selenium Micronutrient Network	2	78	198	0.0256	0.63	0.61
GPCRs, Class A Rhodopsin-like	5	229	272	0.0218	0.63	0.41
RHO GTPases Activate WASPs and WAVEs	1	33	74	0.0303	0.62	0.83
Surfactant metabolism	1	33	114	0.0303	0.62	0.68
Mammary gland development pathway - Pregnancy and lactation (Stage 3 of 4)	1	33	42	0.0303	0.62	0.2
Carboxyterminal post-translational modifications of tubulin	1	33	70	0.0303	0.62	0.78
Photodynamic therapy-induced NF-kB survival signaling	1	33	36	0.0303	0.62	0.18
Host-pathogen interaction of human corona viruses - MAPK signaling	1	34	43	0.0294	0.59	0.24
Oncogene Induced Senescence	1	34	90	0.0294	0.59	0.9
Mitochondrial Fatty Acid Beta-Oxidation	1	34	176	0.0294	0.59	0.64
RNA Polymerase II Transcription	3	130	304	0.0231	0.59	0.58
Genes involved in male infertility	3	130	150	0.0231	0.59	0.64
ncRNAs involved in Wnt signaling in hepatocellular carcinoma	2	81	96	0.0247	0.58	0.86
Cytoplasmic Ribosomal Proteins	2	81	89	0.0247	0.58	0.92
Interleukin-1 family signaling	3	132	314	0.0227	0.56	0.64
PI3K Cascade	1	35	69	0.0286	0.56	0.93
HSP90 chaperone cycle for steroid hormone receptors (SHR)	1	35	98	0.0286	0.56	0.85
The influence of laminopathies on Wnt signaling	1	35	45	0.0286	0.56	0.37
MyD88:MAL(TIRAP) cascade initiated on plasma membrane	1	35	110	0.0286	0.56	0.73
Oxidative Damage	1	35	44	0.0286	0.56	0.34
Striated Muscle Contraction Pathway	1	35	39	0.0286	0.56	0.24
Photodynamic therapy-induced HIF-1 survival signaling	1	35	38	0.0286	0.56	0.23
Sphingolipid metabolism	2	82	260	0.0244	0.56	0.47
Focal Adhesion-PI3K-Akt-mTOR-signaling pathway	6	292	305	0.0205	0.54	0.62
Target Of Rapamycin (TOR) Signaling	1	36	40	0.0278	0.53	0.35
Nucleotide-binding Oligomerization Domain (NOD) pathway	1	36	43	0.0278	0.53	0.46
Signaling by Insulin receptor	1	36	109	0.0278	0.53	0.74
Telomere Maintenance	2	84	201	0.0238	0.52	0.62
BMAL1:CLOCK,NPAS2 activates circadian gene expression	1	37	76	0.027	0.5	>0.99
Kisspeptin/Kisspeptin Receptor System in the Ovary	1	37	49	0.027	0.5	0.83
Mesodermal Commitment Pathway	3	137	154	0.0219	0.49	0.62
Signaling by Retinoic Acid	1	38	116	0.0263	0.47	0.76
IL-5 Signaling Pathway	1	38	41	0.0263	0.47	0.66
Opioid Signalling	2	87	238	0.023	0.47	0.59
Eukaryotic Translation Elongation	2	87	149	0.023	0.47	0.63
VEGFA-VEGFR2 Signaling Pathway	8	411	436	0.0195	0.47	0.55
IL-18 signaling pathway	5	248	288	0.0202	0.45	0.67
TNF signaling	1	39	134	0.0256	0.45	0.64
Elastic fibre formation	1	39	101	0.0256	0.45	0.91
TNF related weak inducer of apoptosis (TWEAK) Signaling Pathway	1	39	45	0.0256	0.45	0.92
Bladder Cancer	1	39	47	0.0256	0.45	0.95
Eukaryotic Translation Termination	2	89	122	0.0225	0.44	0.74
ErbB Signaling Pathway	2	89	101	0.0225	0.44	0.94
Small cell lung cancer	2	90	104	0.0222	0.42	0.92
Interleukin-11 Signaling Pathway	1	40	45	0.025	0.42	0.96
Bile acid and bile salt metabolism	1	40	244	0.025	0.42	0.68
Neural Crest Cell Migration in Cancer	1	40	43	0.025	0.42	0.94
ATM Signaling Pathway	1	40	50	0.025	0.42	0.98
Glycolysis and Gluconeogenesis	1	41	69	0.0244	0.39	>0.99
Interleukin-3, Interleukin-5 and GM-CSF signaling	1	41	140	0.0244	0.39	0.68
Renin Angiotensin Aldosterone System (RAAS)	1	41	57	0.0244	0.39	>0.99
Ferroptosis	1	41	76	0.0244	0.39	>0.99
Breast cancer pathway	3	146	167	0.0205	0.38	0.61
Vasopressin regulates renal water homeostasis via Aquaporins	1	42	87	0.0238	0.37	>0.99
Inositol phosphate metabolism	1	42	189	0.0238	0.37	0.61
Mitotic Prophase	2	94	228	0.0213	0.36	0.68
Signaling by VEGF	2	94	338	0.0213	0.36	0.75
Mitochondrial complex I assembly model OXPHOS system	1	43	61	0.0233	0.35	>0.99
IL-6 signaling pathway	1	43	45	0.0233	0.35	>0.99
Phosphoinositides metabolism	1	43	89	0.0233	0.35	>0.99
Integrated Cancer Pathway	1	43	50	0.0233	0.35	>0.99
Factors involved in megakaryocyte development and platelet production	2	96	197	0.0208	0.33	0.63
Prostaglandin Synthesis and Regulation	1	44	61	0.0227	0.32	>0.99
ATM Signaling Network in Development and Disease	1	44	49	0.0227	0.32	>0.99
Oxidative phosphorylation	1	44	68	0.0227	0.32	>0.99
Vitamin B12 Metabolism	1	44	118	0.0227	0.32	0.88
Human Complement System	2	97	143	0.0206	0.31	0.71
Phase II - Conjugation of compounds	2	97	390	0.0206	0.31	0.74
Anti-inflammatory response favouring Leishmania parasite infection	3	152	380	0.0197	0.31	0.74
Senescence and Autophagy in Cancer	2	98	112	0.0204	0.3	0.95
G alpha (z) signalling events	1	45	93	0.0222	0.3	>0.99
Aryl Hydrocarbon Receptor Netpath	1	45	57	0.0222	0.3	>0.99
IL-3 Signaling Pathway	1	45	50	0.0222	0.3	>0.99
NO/cGMP/PKG mediated Neuroprotection	1	45	65	0.0222	0.3	>0.99
Genes related to primary cilium development (based on CRISPR)	2	101	104	0.0198	0.26	>0.99
Respiratory electron transport, ATP synthesis by chemiosmotic coupling, and heat production by uncoupling proteins.	2	101	230	0.0198	0.26	0.88
Complement cascade	1	47	339	0.0213	0.25	0.75
Metabolism of non-coding RNA	1	47	84	0.0213	0.25	>0.99
Response of EIF2AK4 (GCN2) to amino acid deficiency	2	102	147	0.0196	0.24	0.75
Signaling by MET	1	48	184	0.0208	0.23	0.65
Integration of energy metabolism	2	103	293	0.0194	0.23	0.87
Post-translational protein phosphorylation	2	103	113	0.0194	0.23	0.99
Netrin-1 signaling	1	49	145	0.0204	0.21	0.75
Transcriptional regulation by the AP-2 (TFAP2) family of transcription factors	1	49	136	0.0204	0.21	0.85
Integrated Breast Cancer Pathway	3	161	200	0.0186	0.21	0.7
HDR through Homologous Recombination (HRR) or Single Strand Annealing (SSA)	2	105	249	0.019	0.2	0.98
Processing of Capped Intron-Containing Pre-mRNA	4	219	374	0.0183	0.2	0.79
G alpha (q) signalling events	3	162	311	0.0185	0.2	0.83
Deadenylation-dependent mRNA decay	1	50	94	0.02	0.19	>0.99
Phosphodiesterases in neuronal function	1	50	66	0.02	0.19	>0.99
Complement and Coagulation Cascades	1	50	63	0.02	0.19	>0.99
Interferon type I signaling pathways	1	51	57	0.0196	0.17	>0.99
Nucleotide-binding domain, leucine rich repeat containing receptor (NLR) signaling pathways	1	52	169	0.0192	0.15	0.71
NGF-stimulated transcription	1	52	130	0.0192	0.15	0.96
The citric acid (TCA) cycle and respiratory electron transport	1	52	162	0.0192	0.15	0.72
Deubiquitination	4	226	517	0.0177	0.14	0.83
Selenoamino acid metabolism	2	110	247	0.0182	0.13	>0.99
IL-4 Signaling Pathway	1	53	55	0.0189	0.13	>0.99
E3 ubiquitin ligases ubiquitinate target proteins	1	53	111	0.0189	0.13	>0.99
Iron uptake and transport	1	53	150	0.0189	0.13	0.82
Nonsense-Mediated Decay (NMD)	2	111	145	0.018	0.12	0.89
FCGR3A-mediated phagocytosis	1	54	232	0.0185	0.11	0.98
Intrinsic Pathway for Apoptosis	1	54	184	0.0185	0.11	0.75
IL-1 signaling pathway	1	54	57	0.0185	0.11	>0.99
Eukaryotic Translation Initiation	2	112	185	0.0179	0.11	0.78
Lung fibrosis	1	55	85	0.0182	0.09	>0.99
Peroxisomal protein import	1	55	115	0.0182	0.09	>0.99
Notch Signaling Pathway Netpath	1	55	62	0.0182	0.09	>0.99
Proximal tubule transport	1	56	86	0.0179	0.08	>0.99
Cytosolic sensors of pathogen-associated DNA	1	56	210	0.0179	0.08	0.95
Activation of gene expression by SREBF (SREBP)	1	57	140	0.0175	0.06	0.97
GABA receptor activation	1	57	97	0.0175	0.06	>0.99
Glycosaminoglycan metabolism	2	116	390	0.0172	0.06	0.97
Regulation of Insulin-like Growth Factor (IGF) transport and uptake by Insulin-like Growth Factor Binding Proteins (IGFBPs)	2	118	157	0.0169	0.03	0.94
Pathways Affected in Adenoid Cystic Carcinoma	1	59	72	0.0169	0.02	>0.99
Fc epsilon receptor (FCERI) signaling	2	119	390	0.0168	0.02	0.99
Genotoxicity pathway	1	60	65	0.0167	0.01	>0.99
p53 transcriptional gene network	1	60	78	0.0167	0.01	>0.99
Potassium Channels	1	60	118	0.0167	0.01	>0.99
G1 to S cell cycle control	1	61	68	0.0164	-0.01	>0.99
Folate Metabolism	1	61	142	0.0164	-0.01	>0.99
Signaling by FGFR2	1	61	256	0.0164	-0.01	>0.99
C-type lectin receptors (CLRs)	2	122	334	0.0164	-0.01	0.97
DDX58/IFIH1-mediated induction of interferon-alpha/beta	1	62	198	0.0161	-0.03	0.96
Melanoma	1	63	78	0.0159	-0.04	>0.99
Human Thyroid Stimulating Hormone (TSH) signaling pathway	1	63	67	0.0159	-0.04	>0.99
Parkin-Ubiquitin Proteasomal System pathway	1	64	75	0.0156	-0.06	>0.99
Oncostatin M Signaling Pathway	1	64	66	0.0156	-0.06	>0.99
PPAR signaling pathway	1	65	76	0.0154	-0.07	>0.99
Circadian Clock	1	65	161	0.0154	-0.07	0.84
Sterol Regulatory Element-Binding Proteins (SREBP) signalling	1	65	77	0.0154	-0.07	>0.99
NRF2 pathway	2	128	145	0.0156	-0.08	0.93
Association Between Physico-Chemical Features and Toxicity Associated Pathways	1	66	78	0.0152	-0.09	>0.99
MECP2 and Associated Rett Syndrome	1	67	114	0.0149	-0.1	>0.99
RAC1/PAK1/p38/MMP2 Pathway	1	67	74	0.0149	-0.1	>0.99
Endoderm Differentiation	2	131	147	0.0153	-0.12	0.86
Head and Neck Squamous Cell Carcinoma	1	68	81	0.0147	-0.12	>0.99
Latent infection - Other responses of Mtb to phagocytosis	0	1	143	0	-0.13	0.9
Glucose Homeostasis	0	1	24	0	-0.13	>0.99
Acrylamide Biotransformation and Exposure Biomarkers	0	1	10	0	-0.13	0.92
Influenza A virus infection	0	1	16	0	-0.13	0.98
Vitamin E	0	1	6	0	-0.13	0.69
FABP4 in ovarian cancer	0	1	3	0	-0.13	0.31
Aripiprazole Metabolic Pathway	0	1	7	0	-0.13	0.74
Colchicine Metabolic Pathway	0	1	5	0	-0.13	0.57
Alanine metabolism	0	1	12	0	-0.13	0.96
Abnormal conversion of 2-oxoglutarate to 2-hydroxyglutarate	0	1	8	0	-0.13	0.82
Metabolism of Dichloroethylene by CYP450	0	1	13	0	-0.13	0.96
Biosynthesis of electrophilic Ï‰-3 PUFA oxo-derivatives	0	1	57	0	-0.13	>0.99
3q29 copy number variation syndrome	1	69	128	0.0145	-0.13	0.97
Influenza Infection	2	134	371	0.0149	-0.15	0.8
Degradation of the extracellular matrix	1	70	198	0.0143	-0.15	0.79
Leptin signaling pathway	1	71	77	0.0141	-0.16	>0.99
Arrhythmogenic Right Ventricular Cardiomyopathy	1	71	81	0.0141	-0.16	>0.99
HIPK2 in kidney fibrosis	0	2	8	0	-0.18	0.56
Transport of glycerol from adipocytes to the liver by Aquaporins	0	2	7	0	-0.18	0.49
Hormonal control of Pubertal Growth Spurt	0	2	8	0	-0.18	0.59
Glycine Metabolism	0	2	19	0	-0.18	0.98
Events associated with phagocytolytic activity of PMN cells	0	2	52	0	-0.18	>0.99
Mevalonate arm of cholesterol biosynthesis pathway with inhibitors	0	2	64	0	-0.18	>0.99
Ultraconserved region 339 modulation of tumor suppressor microRNAs in cancer	0	2	6	0	-0.18	0.35
Nicotine Activity on Chromaffin Cells	0	2	10	0	-0.18	0.74
Evolocumab Mechanism	0	2	5	0	-0.18	0.26
Pyrophosphate hydrolysis	0	2	10	0	-0.18	0.75
Hypoxia-mediated EMT and Stemness	0	2	6	0	-0.18	0.39
Proprotein convertase subtilisin/kexin type 9 (PCSK9) mediated LDL receptor degradation	0	2	3	0	-0.18	0.07
Lidocaine metabolism	0	2	11	0	-0.18	0.81
Butyrate-induced histone acetylation	0	2	11	0	-0.18	0.82
Biosynthesis and regeneration of tetrahydrobiopterin and catabolism of phenylalanine	0	2	38	0	-0.18	>0.99
Felbamate Metabolism	0	2	12	0	-0.18	0.84
Intestinal infectious diseases	0	2	6	0	-0.18	0.34
Heroin metabolism	0	2	8	0	-0.18	0.59
Extra-nuclear estrogen signaling	1	73	199	0.0137	-0.19	0.72
Prolactin Signaling Pathway	1	74	79	0.0135	-0.21	>0.99
G alpha (12/13) signalling events	1	75	129	0.0133	-0.22	0.91
Mitochondrial biogenesis	1	75	163	0.0133	-0.22	0.66
Intracellular oxygen transport	0	3	17	0	-0.22	0.88
Carnitine synthesis	0	3	31	0	-0.22	>0.99
Direct Reversal Repair	0	3	4	0	-0.22	0.03
Proline catabolism	0	3	19	0	-0.22	0.95
Insulin-like Growth Factor-2 mRNA Binding Proteins (IGF2BPs/IMPs/VICKZs) bind RNA	0	3	22	0	-0.22	0.98
Ethylmalonic Encephalopathy	0	3	20	0	-0.22	0.95
Vitamins A and D - action mechanisms	0	3	14	0	-0.22	0.79
Melanin biosynthesis	0	3	46	0	-0.22	>0.99
Lactose synthesis	0	3	13	0	-0.22	0.74
Model for regulation of MSMP expression in cancer cells and its proangiogenic role in ovarian tumors	0	3	6	0	-0.22	0.14
eIF5A regulation in response to inhibition of the nuclear export system	0	3	6	0	-0.22	0.14
Metabolism of vitamin K	0	3	18	0	-0.22	0.92
RHO GTPases regulate CFTR trafficking	0	3	12	0	-0.22	0.65
SUMO E3 ligases SUMOylate target proteins	0	3	18	0	-0.22	0.92
Metabolism of Tetrahydrocannabinol (THC)	0	3	11	0	-0.22	0.59
Regulation of mRNA stability by proteins that bind AU-rich elements	1	76	156	0.0132	-0.23	0.7
Signaling by ROBO receptors	3	207	385	0.0145	-0.23	0.76
Chromatin organization	3	207	489	0.0145	-0.23	0.8
Hepatitis B infection	2	143	155	0.014	-0.24	0.67
MicroRNAs in cardiomyocyte hypertrophy	1	77	109	0.013	-0.25	0.98
Pathways in clear cell renal cell carcinoma	1	78	92	0.0128	-0.26	>0.99
Mitochondrial fatty acid synthesis pathway	0	4	21	0	-0.26	0.9
MicroRNA network associated with chronic lymphocytic leukemia	0	4	10	0	-0.26	0.28
15q11.2 copy number variation syndrome	0	4	18	0	-0.26	0.83
miR-222 in Exercise-Induced Cardiac Growth	0	4	5	0	-0.26	0.04
Sulindac Metabolic Pathway	0	4	11	0	-0.26	0.37
NGF processing	0	4	18	0	-0.26	0.81
Serotonin Receptor 2 and STAT3 Signaling	0	4	6	0	-0.26	0.05
Neurotransmitter uptake and metabolism In glial cells	0	4	15	0	-0.26	0.67
Lysosomal oligosaccharide catabolism	0	4	21	0	-0.26	0.9
rRNA processing	0	4	37	0	-0.26	>0.99
Transmission across Electrical Synapses	0	4	14	0	-0.26	0.61
Biosynthesis of EPA-derived SPMs	0	4	60	0	-0.26	>0.99
Neurotransmitter Disorders	0	4	27	0	-0.26	0.98
Transcription from mitochondrial promoters	0	4	13	0	-0.26	0.5
Polyol Pathway	0	4	17	0	-0.26	0.76
Threonine catabolism	0	4	25	0	-0.26	0.97
Intestinal absorption	0	4	24	0	-0.26	0.95
Peroxisomal beta-oxidation of tetracosanoyl-CoA	0	4	17	0	-0.26	0.79
Caffeine and Theobromine metabolism	0	4	18	0	-0.26	0.81
Tyrosine Metabolism	0	4	27	0	-0.26	0.98
Amino acid conjugation of benzoic acid	0	4	15	0	-0.26	0.68
Signaling by MST1	0	4	19	0	-0.26	0.86
NR1D1 (REV-ERBA) represses gene expression	0	4	7	0	-0.26	0.1
TET1,2,3 and TDG demethylate DNA	0	4	25	0	-0.26	0.97
Downregulation of ACE2 expression by SARS-CoV infection and SARS-CoV Spike protein	0	4	7	0	-0.26	0.11
Diclofenac Metabolic Pathway	0	4	12	0	-0.26	0.46
Glucose metabolism	1	79	222	0.0127	-0.27	0.77
SCFA and skeletal muscle substrate metabolism	0	5	17	0	-0.29	0.6
Lipid particle organization	0	5	20	0	-0.29	0.76
Lamin A-processing pathway	0	5	8	0	-0.29	0.07
Thyroxine (Thyroid Hormone) Production	0	5	12	0	-0.29	0.27
Amino Acid Metabolism Pathway Excerpt (Histidine catabolism extension)	0	5	23	0	-0.29	0.86
Protein repair	0	5	30	0	-0.29	0.98
Galactose catabolism	0	5	21	0	-0.29	0.79
rRNA modification in the mitochondrion	0	5	16	0	-0.29	0.52
Gastric acid production	0	5	22	0	-0.29	0.82
TCA Cycle Nutrient Utilization and Invasiveness of Ovarian Cancer	0	5	11	0	-0.29	0.18
Secretion of Hydrochloric Acid in Parietal Cells	0	5	15	0	-0.29	0.45
Formation of xylulose-5-phosphate	0	5	31	0	-0.29	0.98
Synthesis and Degradation of Ketone Bodies	0	5	13	0	-0.29	0.33
Somatroph axis (GH) and its relationship to dietary restriction and aging	0	5	12	0	-0.29	0.28
Catalytic cycle of mammalian Flavin-containing MonoOxygenases (FMOs)	0	5	14	0	-0.29	0.4
Reelin signalling pathway	0	5	15	0	-0.29	0.43
Vitamin B6-dependent and responsive disorders	0	5	29	0	-0.29	0.98
tRNA processing in the mitochondrion	0	5	53	0	-0.29	>0.99
miRNA Biogenesis	0	5	7	0	-0.29	0.05
Phase I biotransformations, non P450	0	5	13	0	-0.29	0.32
miR-517 relationship with ARCN1 and USP1	0	5	7	0	-0.29	0.05
MTF1 activates gene expression	0	5	13	0	-0.29	0.33
Conversion of Angiotensinogen to Angiotensin II	0	5	9	0	-0.29	0.11
Fcgamma receptor (FCGR) dependent phagocytosis	1	81	302	0.0123	-0.3	0.78
Cell junction organization	1	81	182	0.0123	-0.3	0.62
Viral Acute Myocarditis	1	82	110	0.0122	-0.31	0.96
EGFR Tyrosine Kinase Inhibitor Resistance	1	82	92	0.0122	-0.31	>0.99
Choline catabolism	0	6	32	0	-0.32	0.97
EV release from cardiac cells and their functional effects	0	6	17	0	-0.32	0.42
Robo4 and VEGF Signaling Pathways Crosstalk	0	6	7	0	-0.32	0.05
MED and Pseudoachondroplasia genes	0	6	7	0	-0.32	0.03
Benzene metabolism	0	6	17	0	-0.32	0.42
exRNA mechanism of action and biogenesis	0	6	8	0	-0.32	0.06
mir-124 predicted interactions with cell cycle and differentiation	0	6	8	0	-0.32	0.04
Effects of Nitric Oxide	0	6	16	0	-0.32	0.36
Nicotine Metabolism	0	6	18	0	-0.32	0.49
Gamma-Glutamyl Cycle for the biosynthesis and degradation of glutathione, including diseases	0	6	24	0	-0.32	0.78
Uptake and function of diphtheria toxin	0	6	19	0	-0.32	0.53
Pilocytic astrocytoma	0	6	14	0	-0.32	0.21
Synthesis of wybutosine at G37 of tRNA(Phe)	0	6	40	0	-0.32	>0.99
Fluoroacetic acid toxicity	0	6	16	0	-0.32	0.35
Hair Follicle Development: Cytodifferentiation (Part 3 of 3)	1	83	92	0.012	-0.32	>0.99
EPH-Ephrin signaling	1	84	243	0.0119	-0.33	0.8
TYSND1 cleaves peroxisomal proteins	0	7	15	0	-0.34	0.18
SARS-CoV-2 and Angiotensin-converting enzyme 2 receptor: molecular mechanisms	0	7	11	0	-0.34	0.07
LDLRAD4 and what we know about it	0	7	12	0	-0.34	0.09
Cerebral Organic Acidurias, including diseases	0	7	46	0	-0.34	>0.99
Insulin signalling in human adipocytes (normal condition)	0	7	15	0	-0.34	0.18
Mitochondrial CII Assembly	0	7	10	0	-0.34	0.06
Peroxiredoxin 2 induced ovarian failure	0	7	13	0	-0.34	0.11
Hypothetical Craniofacial Development Pathway	0	7	11	0	-0.34	0.08
Fructose metabolism	0	7	40	0	-0.34	0.99
Ketogenesis and Ketolysis	0	7	27	0	-0.34	0.78
TFs Regulate miRNAs related to cardiac hypertrophy	0	7	16	0	-0.34	0.23
Biotin Metabolism (including IEMs)	0	7	38	0	-0.34	0.98
Cholesterol Biosynthesis with Skeletal Dysplasias	0	7	23	0	-0.34	0.6
Uptake and function of anthrax toxins	0	7	63	0	-0.34	>0.99
NAD Biosynthesis II (from tryptophan)	0	7	34	0	-0.34	0.94
DDX1 as a regulatory component of the Drosha microprocessor	0	7	8	0	-0.34	0.05
Wax and plasmalogen biosynthesis	0	7	36	0	-0.34	0.97
Disorders of the Krebs cycle	0	7	34	0	-0.34	0.95
Hfe effect on hepcidin production	0	7	8	0	-0.34	0.06
Acetylcholine Synthesis	0	7	18	0	-0.34	0.34
Insulin signalling in human adipocytes (diabetic condition)	0	7	12	0	-0.34	0.09
Histidine catabolism	0	7	41	0	-0.34	>0.99
MicroRNA for Targeting Cancer Growth and Vascularization in Glioblastoma	0	7	10	0	-0.34	0.05
Pentose Phosphate Metabolism	0	7	21	0	-0.34	0.54
Glial Cell Differentiation	0	7	9	0	-0.34	0.05
HIF1A and PPARG regulation of glycolysis	0	7	19	0	-0.34	0.37
Aryl hydrocarbon receptor signalling	0	7	21	0	-0.34	0.48
Arylamine metabolism	0	7	13	0	-0.34	0.1
Retinoblastoma Gene in Cancer	1	86	98	0.0116	-0.36	0.98
POU5F1 (OCT4), SOX2, NANOG repress genes related to differentiation	0	8	24	0	-0.37	0.53
Serine biosynthesis	0	8	37	0	-0.37	0.95
FTO Obesity Variant Mechanism	0	8	11	0	-0.37	0.07
ApoE and miR-146 in inflammation and atherosclerosis	0	8	13	0	-0.37	0.09
Leptin and adiponectin	0	8	14	0	-0.37	0.09
Supression of HMGB1 mediated inflammation by THBD	0	8	10	0	-0.37	0.06
Erythrocytes take up oxygen and release carbon dioxide	0	8	28	0	-0.37	0.72
Dual hijack model of Vif in HIV infection	0	8	10	0	-0.37	0.06
TRAIL signaling	0	8	22	0	-0.37	0.4
Somitogenesis in the context of spondylocostal dysostosis	0	8	10	0	-0.37	0.05
Hijack of Ubiquitination by SARS-CoV-2	0	8	12	0	-0.37	0.06
SUMOylation	0	8	31	0	-0.37	0.83
Molybdenum cofactor (Moco) biosynthesis	0	8	21	0	-0.37	0.37
SARS-CoV-2 and COVID-19 Pathway	0	8	64	0	-0.37	>0.99
RHO GTPases Activate Rhotekin and Rhophilins	0	8	29	0	-0.37	0.74
Heme Biosynthesis	0	8	28	0	-0.37	0.71
Interleukin-17 signaling	0	8	19	0	-0.37	0.28
tRNA modification in the mitochondrion	0	8	52	0	-0.37	>0.99
Caloric restriction and aging	0	8	13	0	-0.37	0.1
Role of Altered Glycolysation of MUC1 in Tumour Microenvironment	0	8	10	0	-0.37	0.06
Aflatoxin B1 metabolism	0	8	16	0	-0.37	0.15
DNA Damage Reversal	0	8	50	0	-0.37	>0.99
Aspartate and asparagine metabolism	0	8	57	0	-0.37	>0.99
LncRNA-mediated mechanisms of therapeutic resistance	0	8	14	0	-0.37	0.1
Canonical NF-KB pathway	0	8	9	0	-0.37	0.05
TNF alpha Signaling Pathway	1	87	97	0.0115	-0.37	0.97
Corticotropin-releasing hormone signaling pathway	1	87	98	0.0115	-0.37	0.97
G Protein Signaling Pathways	1	87	97	0.0115	-0.37	0.98
Transcriptional regulation of white adipocyte differentiation	1	88	137	0.0114	-0.38	0.68
Tgif disruption of Shh signaling	0	9	10	0	-0.39	0.06
Macrophage markers	0	9	10	0	-0.39	0.05
Thiamine metabolic pathways	0	9	34	0	-0.39	0.86
Interleukin-9 signaling	0	9	41	0	-0.39	0.95
OAS antiviral response	0	9	51	0	-0.39	>0.99
NLR Proteins	0	9	11	0	-0.39	0.07
Lipophagy	0	9	24	0	-0.39	0.39
Urea cycle	0	9	46	0	-0.39	0.98
Degradation pathway of sphingolipids, including diseases	0	9	41	0	-0.39	0.95
Signaling by Leptin	0	9	54	0	-0.39	>0.99
Type III interferon signaling	0	9	11	0	-0.39	0.06
Glutamate and glutamine metabolism	0	9	67	0	-0.39	>0.99
Composition of Lipid Particles	0	9	21	0	-0.39	0.26
Folate-Alcohol and Cancer Pathway Hypotheses	0	9	24	0	-0.39	0.38
ATR Signaling	0	9	10	0	-0.39	0.05
Cellular response to heat stress	1	89	191	0.0112	-0.39	0.65
Class B/2 (Secretin family receptors)	1	90	160	0.0111	-0.41	0.64
SRF and miRs in Smooth Muscle Differentiation and Proliferation	0	10	18	0	-0.41	0.11
Liver X Receptor Pathway	0	10	12	0	-0.41	0.07
Creatine metabolism	0	10	35	0	-0.41	0.75
Disorders of Folate Metabolism and Transport	0	10	46	0	-0.41	0.96
15q13.3 copy number variation syndrome	0	10	43	0	-0.41	0.94
Computational Model of Aerobic Glycolysis	0	10	35	0	-0.41	0.75
Neurotransmitter receptors and postsynaptic signal transmission	0	10	32	0	-0.41	0.65
Trans-sulfuration pathway	0	10	25	0	-0.41	0.31
Steroid Biosynthesis	0	10	25	0	-0.41	0.32
Pexophagy	0	10	38	0	-0.41	0.84
aspirin and miRNAs	0	10	24	0	-0.41	0.29
Non-homologous end joining	0	10	11	0	-0.41	0.05
Caspase activation via Dependence Receptors in the absence of ligand	0	10	28	0	-0.41	0.46
mRNA Editing	0	10	39	0	-0.41	0.86
Vitamin D Metabolism	0	10	22	0	-0.41	0.19
Neurotoxicity of clostridium toxins	0	10	113	0	-0.41	0.86
Ketone body metabolism	0	10	45	0	-0.41	0.95
Abacavir transport and metabolism	0	10	51	0	-0.41	0.99
HDR through MMEJ (alt-NHEJ)	0	10	45	0	-0.41	0.97
Interleukin-1 Induced Activation of NF-kappa-B	0	10	13	0	-0.41	0.09
Autosomal recessive Osteopetrosis pathways	0	10	14	0	-0.41	0.07
Ethanol metabolism resulting in production of ROS by CYP2E1	0	10	28	0	-0.41	0.46
S Phase	1	91	184	0.011	-0.42	0.62
Thyroid hormones production and their peripheral downstream signalling effects	1	91	134	0.011	-0.42	0.68
Iron metabolism in placenta	0	11	15	0	-0.43	0.1
Neuroinflammation	0	11	31	0	-0.43	0.47
Lysine catabolism	0	11	63	0	-0.43	>0.99
Trafficking and processing of endosomal TLR	0	11	37	0	-0.43	0.74
Butyrophilin (BTN) family interactions	0	11	34	0	-0.43	0.59
RHO GTPases activate IQGAPs	0	11	32	0	-0.43	0.52
Phenylalanine and tyrosine metabolism	0	11	66	0	-0.43	>0.99
Bile Acids synthesis and enterohepatic circulation	0	11	18	0	-0.43	0.12
RalA downstream regulated genes	0	11	13	0	-0.43	0.06
Advanced glycosylation endproduct receptor signaling	0	11	30	0	-0.43	0.42
Methionine metabolism leading to Sulphur Amino Acids and related disorders	0	11	42	0	-0.43	0.88
PTF1A related regulatory pathway	0	11	12	0	-0.43	0.06
Gene regulatory network modelling somitogenesis	0	11	13	0	-0.43	0.06
Presynaptic depolarization and calcium channel opening	0	11	16	0	-0.43	0.09
NAD metabolism, sirtuins and aging	0	11	16	0	-0.43	0.08
Alpha-protein kinase 1 signaling pathway	0	11	38	0	-0.43	0.76
SUMOylation of immune response proteins	0	11	26	0	-0.43	0.27
Vitamin D (calciferol) metabolism	0	11	51	0	-0.43	0.98
Mitochondrial iron-sulfur cluster biogenesis	0	11	42	0	-0.43	0.87
RHO GTPases activate KTN1	0	11	19	0	-0.43	0.1
Metallothioneins bind metals	0	11	70	0	-0.43	>0.99
O-linked glycosylation	1	93	190	0.0108	-0.44	0.64
Intra-Golgi and retrograde Golgi-to-ER traffic	2	165	339	0.0121	-0.45	0.74
alpha-linolenic (omega3) and linoleic (omega6) acid metabolism	0	12	85	0	-0.45	>0.99
Peptide hormone biosynthesis	0	12	26	0	-0.45	0.17
Rap1 signalling	0	12	39	0	-0.45	0.72
Alanine and aspartate metabolism	0	12	66	0	-0.45	>0.99
WNT5:FZD7-mediated leishmania damping	0	12	38	0	-0.45	0.65
SUMOylation of DNA methylation proteins	0	12	24	0	-0.45	0.15
Biomarkers for urea cycle disorders	0	12	51	0	-0.45	0.96
Passive transport by Aquaporins	0	12	35	0	-0.45	0.56
Serotonin and anxiety-related events	0	12	16	0	-0.45	0.09
LGI-ADAM interactions	0	12	28	0	-0.45	0.26
Receptor-type tyrosine-protein phosphatases	0	12	32	0	-0.45	0.41
MAPK and NFkB Signalling Pathways Inhibited by Yersinia YopJ	0	12	13	0	-0.45	0.08
Reversible hydration of carbon dioxide	0	12	29	0	-0.45	0.29
Signaling by Type 1 Insulin-like Growth Factor 1 Receptor (IGF1R)	0	12	61	0	-0.45	>0.99
Erythrocytes take up carbon dioxide and release oxygen	0	12	39	0	-0.45	0.7
Cell Differentiation - Index	0	12	61	0	-0.45	>0.99
Bone Morphogenic Protein (BMP) Signalling and Regulation	0	12	13	0	-0.45	0.07
NO metabolism in cystic fibrosis	0	12	25	0	-0.45	0.18
Genes targeted by miRNAs in adipocytes	0	12	19	0	-0.45	0.1
Mitochondrial calcium ion transport	0	12	26	0	-0.45	0.18
IL-10 Anti-inflammatory Signaling Pathway	0	12	19	0	-0.45	0.1
Kennedy pathway from Sphingolipids	0	12	35	0	-0.45	0.52
Carnitine metabolism	0	12	41	0	-0.45	0.77
Control of immune tolerance by vasoactive intestinal peptide	0	12	16	0	-0.45	0.09
Integrin-mediated Cell Adhesion	1	95	102	0.0105	-0.46	0.91
Tryptophan catabolism	0	13	79	0	-0.47	>0.99
Cancer immunotherapy by CTLA4 blockade	0	13	21	0	-0.47	0.12
Mitotic Telophase/Cytokinesis	0	13	28	0	-0.47	0.21
BMP2-WNT4-FOXO1 Pathway in Human Primary Endometrial Stromal Cell Differentiation	0	13	16	0	-0.47	0.09
Purine metabolism	0	13	94	0	-0.47	0.96
Acetylcholine binding and downstream events	0	13	29	0	-0.47	0.22
Omega-3/Omega-6 FA synthesis	0	13	53	0	-0.47	0.95
Somatic Sex determination	0	13	15	0	-0.47	0.08
Signaling by Activin	0	13	42	0	-0.47	0.71
Cytosolic iron-sulfur cluster assembly	0	13	34	0	-0.47	0.39
Osteoblast Signaling	0	13	18	0	-0.47	0.1
Transcriptional cascade regulating adipogenesis	0	13	14	0	-0.47	0.1
Vitamin B12 Disorders	0	13	36	0	-0.47	0.45
ERK Pathway in Huntington's Disease	0	13	17	0	-0.47	0.08
MFAP5-mediated ovarian cancer cell motility and invasiveness	0	13	18	0	-0.47	0.1
Osteopontin Signaling	0	13	14	0	-0.47	0.07
Signaling by NTRK3 (TRKC)	0	13	74	0	-0.47	>0.99
Valproic acid pathway	0	13	36	0	-0.47	0.45
Homologous recombination	0	13	14	0	-0.47	0.08
Estrogen Receptor Pathway	0	13	16	0	-0.47	0.09
Regulation of cholesterol biosynthesis by SREBP (SREBF)	0	13	47	0	-0.47	0.85
ncRNAs involved in STAT3 signaling in hepatocellular carcinoma	0	13	19	0	-0.47	0.09
Cori Cycle	0	14	53	0	-0.49	0.9
Metabolism of folate and pterines	0	14	83	0	-0.49	0.99
Class C/3 (Metabotropic glutamate/pheromone receptors)	0	14	109	0	-0.49	0.81
The alternative pathway of fetal androgen synthesis	0	14	48	0	-0.49	0.79
Gastrin-CREB signalling pathway via PKC and MAPK	0	14	45	0	-0.49	0.7
Pentose phosphate pathway	0	14	74	0	-0.49	>0.99
Nucleobase biosynthesis	0	14	100	0	-0.49	0.89
Cholesterol Biosynthesis Pathway	0	14	32	0	-0.49	0.25
Prolactin receptor signaling	0	14	53	0	-0.49	0.91
Riboflavin and CoQ disorders	0	14	59	0	-0.49	0.97
Regulation of TP53 Activity through Association with Co-factors	0	14	45	0	-0.49	0.73
Mitochondrial CIII assembly	0	14	19	0	-0.49	0.12
Interleukin-15 signaling	0	14	56	0	-0.49	0.93
Role of Osx and miRNAs in tooth development	0	14	39	0	-0.49	0.49
GPCRs, Class C Metabotropic glutamate, pheromone	0	14	15	0	-0.49	0.08
Omega-9 FA synthesis	0	14	44	0	-0.49	0.66
H19 action Rb-E2F1 signaling and CDK-Beta-catenin activity	0	14	17	0	-0.49	0.1
ATF6 (ATF6-alpha) activates chaperone genes	0	14	21	0	-0.49	0.13
Fatty Acid Omega Oxidation	0	14	20	0	-0.49	0.12
Major pathway of rRNA processing in the nucleolus and cytosol	2	171	217	0.0117	-0.5	0.62
Osteoclast Signaling	0	15	21	0	-0.5	0.13
Processing of SMDT1	0	15	28	0	-0.5	0.15
Canonical and Non-Canonical TGF-B signaling	0	15	18	0	-0.5	0.08
YAP1- and WWTR1 (TAZ)-stimulated gene expression	0	15	40	0	-0.5	0.43
Chaperone Mediated Autophagy	0	15	63	0	-0.5	0.97
Hedgehog Signaling Pathway Netpath	0	15	17	0	-0.5	0.08
Phytochemical activity on NRF2 transcriptional activation	0	15	20	0	-0.5	0.12
Biomarkers for pyrimidine metabolism disorders	0	15	88	0	-0.5	0.97
Deregulation of Rab and Rab Effector Genes in Bladder Cancer	0	15	17	0	-0.5	0.09
ID signaling pathway	0	15	17	0	-0.5	0.09
Codeine and Morphine Metabolism	0	15	25	0	-0.5	0.14
Mismatch Repair	0	15	64	0	-0.5	0.97
Drug Induction of Bile Acid Pathway	0	15	45	0	-0.5	0.61
Regulation of sister chromatid separation at the metaphase-anaphase transition	0	15	16	0	-0.5	0.08
Synaptic adhesion-like molecules	0	15	44	0	-0.5	0.6
Ganglio Sphingolipid Metabolism	0	15	56	0	-0.5	0.92
Signaling by Hippo	0	16	82	0	-0.52	>0.99
miR-509-3p alteration of YAP1/ECM axis	0	16	19	0	-0.52	0.09
SALM protein interactions at the synapse	0	16	48	0	-0.52	0.65
ACE Inhibitor Pathway	0	16	29	0	-0.52	0.18
NOTCH1 regulation of human endothelial cell calcification	0	16	18	0	-0.52	0.09
Interactome of polycomb repressive complex 2 (PRC2)	0	16	17	0	-0.52	0.09
POU5F1 (OCT4), SOX2, NANOG activate genes related to proliferation	0	16	47	0	-0.52	0.58
TCA Cycle and Deficiency of Pyruvate Dehydrogenase complex (PDHc)	0	16	37	0	-0.52	0.28
SREBF and miR33 in cholesterol and lipid homeostasis	0	16	19	0	-0.52	0.11
Cysteine and methionine catabolism	0	16	74	0	-0.52	0.98
Inhibition of exosome biogenesis and secretion by Manumycin A in CRPC cells	0	16	19	0	-0.52	0.11
Sulfation Biotransformation Reaction	0	16	29	0	-0.52	0.16
Regulation of RUNX1 Expression and Activity	0	16	78	0	-0.52	>0.99
Classical pathway of steroidogenesis with Glucocorticoid and Mineralocorticoid Metabolism	0	16	73	0	-0.52	0.98
Serotonin and anxiety	0	16	22	0	-0.52	0.12
Assembly of the primary cilium	2	174	322	0.0115	-0.53	0.71
Cilium Assembly	2	174	324	0.0115	-0.53	0.71
Aflatoxin activation and detoxification	0	17	86	0	-0.54	0.96
Leptin Insulin Overlap	0	17	20	0	-0.54	0.11
Pathways of nucleic acid metabolism and innate immune sensing	0	17	39	0	-0.54	0.28
Protein methylation	0	17	28	0	-0.54	0.15
FOXO-mediated transcription	0	17	62	0	-0.54	0.91
MFAP5 effect on permeability and motility of endothelial cells via cytoskeleton rearrangement	0	17	20	0	-0.54	0.11
Overview of nanoparticle effects	0	17	42	0	-0.54	0.38
Transcriptional regulation of pluripotent stem cells	0	17	45	0	-0.54	0.42
MAP3K1 role in promoting and blocking gonadal determination	0	17	18	0	-0.54	0.1
Proteoglycan biosynthesis	0	17	36	0	-0.54	0.24
Digestion	0	17	101	0	-0.54	0.84
Unfolded Protein Response (UPR)	0	17	75	0	-0.54	0.98
IL-9 Signaling Pathway	0	17	18	0	-0.54	0.1
RUNX1 and FOXP3 control the development of regulatory T lymphocytes (Tregs)	0	17	52	0	-0.54	0.66
Metabolism of amine-derived hormones	0	17	85	0	-0.54	0.97
Mitochondrial LC-Fatty Acid Beta-Oxidation	0	17	24	0	-0.54	0.13
Metabolism of Angiotensinogen to Angiotensins	0	17	59	0	-0.54	0.84
Pyrimidine metabolism and related diseases	0	17	97	0	-0.54	0.89
RHO GTPases activate CIT	0	18	42	0	-0.55	0.28
Cell Differentiation - Index expanded	0	18	69	0	-0.55	0.94
Cellular hexose transport	0	18	62	0	-0.55	0.81
GABA synthesis, release, reuptake and degradation	0	18	57	0	-0.55	0.72
Serotonin Receptor 2 and ELK-SRF/GATA4 signaling	0	18	24	0	-0.55	0.12
Regulation of TP53 Activity through Methylation	0	18	49	0	-0.55	0.47
4-hydroxytamoxifen, Dexamethasone, and Retinoic Acids Regulation of p27 Expression	0	18	31	0	-0.55	0.15
Nicotine Activity on Dopaminergic Neurons	0	18	31	0	-0.55	0.17
Simplified Depiction of MYD88 Distinct Input-Output Pathway	0	18	20	0	-0.55	0.1
Nephrin family interactions	0	18	52	0	-0.55	0.6
The human immune response to tuberculosis	0	18	24	0	-0.55	0.14
SUMOylation of transcription factors	0	18	49	0	-0.55	0.5
Listeria monocytogenes entry into host cells	0	18	59	0	-0.55	0.76
Type II diabetes mellitus	0	18	28	0	-0.55	0.15
RHO GTPases Activate ROCKs	0	18	45	0	-0.55	0.36
Syndecan interactions	0	18	68	0	-0.55	0.94
Glutathione metabolism	0	18	57	0	-0.55	0.73
Transcription co-factors SKI and SKIL protein partners	0	18	19	0	-0.55	0.11
Insertion of tail-anchored proteins into the endoplasmic reticulum membrane	0	18	46	0	-0.55	0.4
TCA Cycle (aka Krebs or citric acid cycle)	0	18	49	0	-0.55	0.46
Galanin receptor pathway	0	19	22	0	-0.57	0.12
Serotonin Receptor 4/6/7 and NR3C Signaling	0	19	22	0	-0.57	0.11
Glycerolipids and Glycerophospholipids	0	19	52	0	-0.57	0.5
Signaling by NODAL	0	19	60	0	-0.57	0.72
RHO GTPases activate PAKs	0	19	65	0	-0.57	0.87
Metabolism of Spingolipids in ER and Golgi apparatus	0	19	72	0	-0.57	0.94
Metabolism of cofactors	0	19	115	0	-0.57	0.7
Host-pathogen interaction of human corona viruses - autophagy	0	19	23	0	-0.57	0.11
Tamoxifen metabolism	0	19	36	0	-0.57	0.18
Nucleotide Metabolism	0	19	37	0	-0.57	0.19
Hypertrophy Model	0	19	21	0	-0.57	0.11
Signaling by NTRK2 (TRKB)	0	19	121	0	-0.57	0.66
Transcription factor regulation in adipogenesis	0	19	24	0	-0.57	0.13
Class I peroxisomal membrane protein import	0	19	32	0	-0.57	0.2
Small Ligand GPCRs	0	19	25	0	-0.57	0.13
Mitochondrial Gene Expression	0	19	23	0	-0.57	0.13
Urea cycle and metabolism of amino groups	0	19	71	0	-0.57	0.93
GPCRs, Class B Secretin-like	0	20	24	0	-0.58	0.14
Globo Sphingolipid Metabolism	0	20	28	0	-0.58	0.16
Interleukin-12 family signaling	0	20	172	0	-0.58	0.62
Vitamin D in inflammatory diseases	0	20	25	0	-0.58	0.13
Branched-chain amino acid catabolism	0	20	101	0	-0.58	0.83
RAF-independent MAPK1/3 activation	0	20	59	0	-0.58	0.6
Fertilization	0	20	51	0	-0.58	0.41
Methionine De Novo and Salvage Pathway	0	20	74	0	-0.58	0.93
BMP Signaling Pathway in Eyelid Development	0	20	23	0	-0.58	0.12
Purine metabolism and related disorders	0	21	138	0	-0.59	0.64
Photodynamic therapy-induced NFE2L2 (NRF2) survival signaling	0	21	24	0	-0.59	0.13
Triacylglyceride Synthesis	0	21	37	0	-0.59	0.21
Peroxisomal lipid metabolism	0	21	142	0	-0.59	0.65
Glucuronidation	0	21	41	0	-0.59	0.2
Blood Clotting Cascade	0	21	27	0	-0.59	0.16
FGF23 signalling in Hypophosphatemic rickets and related disorders	0	21	28	0	-0.59	0.16
miRNA targets in ECM and membrane receptors	0	21	46	0	-0.59	0.22
Gastrin Signaling Pathway	1	108	115	0.0093	-0.6	0.7
EBV LMP1 signaling	0	22	25	0	-0.61	0.14
Physiological and Pathological Hypertrophy of the Heart	0	22	27	0	-0.61	0.14
Blood group systems biosynthesis	0	22	84	0	-0.61	0.89
Nanoparticle triggered autophagic cell death	0	22	30	0	-0.61	0.17
Estrogen signaling pathway	0	22	26	0	-0.61	0.12
Late endosomal microautophagy	0	22	42	0	-0.61	0.21
Nucleotide salvage	0	22	125	0	-0.61	0.67
Metabolism of porphyrins	0	22	141	0	-0.61	0.63
Response of EIF2AK1 (HRI) to heme deficiency	0	22	63	0	-0.61	0.6
Sphingolipid Metabolism (general overview)	0	22	55	0	-0.61	0.4
NRF2-ARE regulation	0	23	24	0	-0.62	0.15
DNA Mismatch Repair	0	23	25	0	-0.62	0.12
Relationship between inflammation, COX-2 and EGFR	0	23	29	0	-0.62	0.14
WNT ligand biogenesis and trafficking	0	23	55	0	-0.62	0.36
miRNA regulation of p53 pathway in prostate cancer	0	23	37	0	-0.62	0.2
Cholesterol biosynthesis	0	23	113	0	-0.62	0.67
Assembly and cell surface presentation of NMDA receptors	0	23	87	0	-0.62	0.83
Miscellaneous transport and binding events	0	23	60	0	-0.62	0.44
mRNA Capping	0	23	67	0	-0.62	0.62
Growth hormone receptor signaling	0	23	93	0	-0.62	0.84
Defensins	0	23	97	0	-0.62	0.79
Aggrephagy	0	23	69	0	-0.62	0.66
Mammalian disorder of sexual development	0	23	29	0	-0.62	0.16
Interleukin-20 family signaling	0	23	140	0	-0.62	0.64
Host Interactions of HIV factors	1	112	276	0.0089	-0.63	0.42
Angiogenesis	0	24	25	0	-0.64	0.14
SUMOylation of intracellular receptors	0	24	97	0	-0.64	0.79
Interleukin-6 family signaling	0	24	104	0	-0.64	0.73
Focal Adhesion	2	188	201	0.0106	-0.64	0.61
Cell Cycle	1	113	124	0.0088	-0.64	0.67
MyD88 cascade initiated on plasma membrane	0	25	85	0	-0.65	0.81
Gastric Cancer Network 1	0	25	30	0	-0.65	0.17
One Carbon Metabolism	0	25	58	0	-0.65	0.34
Sulfur amino acid metabolism	0	25	154	0	-0.65	0.64
Glycosylation and related congenital defects	0	25	73	0	-0.65	0.66
Follicle Stimulating Hormone (FSH) signaling pathway	0	25	28	0	-0.65	0.14
Glutamate binding, activation of AMPA receptors and synaptic plasticity	0	25	64	0	-0.65	0.41
TAK1 activates NFkB by phosphorylation and activation of IKKs complex	0	25	51	0	-0.65	0.28
Differentiation of white and brown adipocyte	0	25	26	0	-0.65	0.15
Integrin signaling	0	25	93	0	-0.65	0.78
EPO Receptor Signaling	0	25	27	0	-0.65	0.12
PIP3 activates AKT signaling	1	114	258	0.0088	-0.65	0.4
Glycerophospholipid biosynthesis	1	114	430	0.0088	-0.65	0.53
Insulin processing	0	26	60	0	-0.66	0.33
MTOR signalling	0	26	76	0	-0.66	0.65
Endosomal Sorting Complex Required For Transport (ESCRT)	0	26	50	0	-0.66	0.26
RHO GTPases activate PKNs	0	26	61	0	-0.66	0.34
Mitophagy	0	26	57	0	-0.66	0.28
Processing of Capped Intronless Pre-mRNA	0	26	64	0	-0.66	0.38
Lipid Metabolism Pathway	0	26	43	0	-0.66	0.22
Interconversion of nucleotide di- and triphosphates	0	26	149	0	-0.66	0.65
Gap junction trafficking and regulation	0	26	87	0	-0.66	0.76
1q21.1 copy number variation syndrome	0	26	67	0	-0.66	0.46
Matrix Metalloproteinases	0	26	31	0	-0.66	0.16
Nanoparticle-mediated activation of receptor signaling	0	26	36	0	-0.66	0.17
Myogenesis	0	26	67	0	-0.66	0.44
Disruption of postsynaptic signalling by CNV	0	27	35	0	-0.67	0.18
Activation of Matrix Metalloproteinases	0	27	85	0	-0.67	0.7
Effects of PIP2 hydrolysis	0	27	60	0	-0.67	0.31
FGFR3 signalling in chondrocyte proliferation and terminal differentiation	0	27	29	0	-0.67	0.16
Regulation of TP53 Activity through Acetylation	0	27	71	0	-0.67	0.5
Statin Pathway	0	27	50	0	-0.67	0.24
Photodynamic therapy-induced unfolded protein response	0	27	28	0	-0.67	0.15
Glycogen metabolism	0	27	134	0	-0.67	0.64
Asparagine N-linked glycosylation	1	117	393	0.0085	-0.68	0.54
Tumor suppressor activity of SMARCB1	0	28	35	0	-0.69	0.18
Signaling by BMP	0	28	75	0	-0.69	0.48
PI3K-AKT-mTOR signaling pathway and therapeutic opportunities	0	28	33	0	-0.69	0.2
Cristae formation	0	28	37	0	-0.69	0.19
Type I Interferon Induction and Signaling During SARS-CoV-2 Infection	0	28	34	0	-0.69	0.19
Dopaminergic Neurogenesis	0	28	32	0	-0.69	0.16
Glycerophospholipid Biosynthetic Pathway	0	28	107	0	-0.69	0.67
Eicosanoid metabolism via Cyclo Oxygenases (COX)	0	28	70	0	-0.69	0.4
Cell migration and invasion through p75NTR	0	28	31	0	-0.69	0.15
Autophagy	0	29	33	0	-0.7	0.19
Energy dependent regulation of mTOR by LKB1-AMPK	0	29	54	0	-0.7	0.28
Toll-like Receptor Signaling related to MyD88	0	29	32	0	-0.7	0.16
SARS coronavirus and innate immunity	0	29	33	0	-0.7	0.17
MAPK targets/ Nuclear events mediated by MAP kinases	0	30	66	0	-0.71	0.32
SUMOylation of SUMOylation proteins	0	30	51	0	-0.71	0.25
Trans-sulfuration and one carbon metabolism	0	30	66	0	-0.71	0.33
Ovarian Infertility Genes	0	30	33	0	-0.71	0.18
BDNF-TrkB Signaling	0	30	38	0	-0.71	0.19
Protein ubiquitination	0	30	69	0	-0.71	0.38
Initiation of transcription and translation elongation at the HIV-1 LTR	0	30	35	0	-0.71	0.19
Ethanol effects on histone modifications	0	30	53	0	-0.71	0.26
IL17 signaling pathway	0	31	33	0	-0.72	0.16
Glyoxylate metabolism and glycine degradation	0	31	117	0	-0.72	0.63
GPVI-mediated activation cascade	0	31	98	0	-0.72	0.54
Regucalcin in proximal tubule epithelial kidney cells	0	31	68	0	-0.72	0.32
Sialic acid metabolism	0	31	101	0	-0.72	0.57
Base Excision Repair	0	31	32	0	-0.72	0.16
Endothelin Pathways	0	31	48	0	-0.72	0.22
MAPK Cascade	0	31	37	0	-0.72	0.18
Signaling by FGFR3	0	31	178	0	-0.72	0.63
Circadian rhythm related genes	2	200	209	0.01	-0.73	0.51
Eukaryotic Transcription Initiation	0	32	42	0	-0.73	0.23
Cargo concentration in the ER	0	32	77	0	-0.73	0.32
GABA receptor Signaling	0	32	57	0	-0.73	0.28
Nucleobase catabolism	0	32	260	0	-0.73	0.43
SUMOylation of ubiquitinylation proteins	0	32	51	0	-0.73	0.25
Nuclear Receptors in Lipid Metabolism and Toxicity	0	32	48	0	-0.73	0.24
Type 2 papillary renal cell carcinoma	0	32	41	0	-0.73	0.21
White fat cell differentiation	0	32	35	0	-0.73	0.19
Type I collagen synthesis in the context of Osteogenesis imperfecta	0	32	36	0	-0.73	0.18
Fluoropyrimidine Activity	0	32	58	0	-0.73	0.27
Metabolism of steroid hormones	0	32	125	0	-0.73	0.65
Constitutive Androstane Receptor Pathway	0	32	34	0	-0.73	0.18
ATF4 activates genes in response to endoplasmic reticulum stress	0	33	46	0	-0.75	0.27
Wnt Signaling in Kidney Disease	0	33	39	0	-0.75	0.2
CAMKK2 Pathway	0	33	143	0	-0.75	0.62
Overview of interferons-mediated signaling pathway	0	33	38	0	-0.75	0.19
Fatty Acid Beta Oxidation	0	33	71	0	-0.75	0.3
Pregnane X Receptor pathway	0	33	35	0	-0.75	0.16
Prion disease pathway	0	33	36	0	-0.75	0.18
Vitamin D-sensitive calcium signaling in depression	0	33	55	0	-0.75	0.28
HIV Life Cycle	1	125	464	0.008	-0.75	0.47
Melatonin metabolism and effects	0	34	64	0	-0.76	0.29
Zinc homeostasis	0	34	39	0	-0.76	0.23
Neurotransmitter release cycle	0	35	130	0	-0.77	0.6
Collagen degradation	0	35	150	0	-0.77	0.63
Fanconi Anemia Pathway	0	35	86	0	-0.77	0.26
Triglyceride metabolism	0	35	103	0	-0.77	0.42
tRNA modification in the nucleus and cytosol	0	35	199	0	-0.77	0.54
NCAM signaling for neurite out-growth	0	35	110	0	-0.77	0.48
Neovascularisation processes	0	35	42	0	-0.77	0.23
Signaling by FGFR4	0	35	160	0	-0.77	0.64
Kinesins	0	35	84	0	-0.77	0.26
mBDNF and proBDNF regulation of GABA neurotransmission	0	36	40	0	-0.78	0.2
Amyotrophic lateral sclerosis (ALS)	0	36	56	0	-0.78	0.28
Signaling by TGF-beta Receptor Complex	0	36	141	0	-0.78	0.64
Resolution of Abasic Sites (AP sites)	0	36	149	0	-0.78	0.63
Factors and pathways affecting insulin-like growth factor (IGF1)-Akt signaling	0	37	43	0	-0.79	0.22
RNA Polymerase III Transcription	0	37	106	0	-0.79	0.35
G13 Signaling Pathway	0	37	39	0	-0.79	0.19
Smooth Muscle Contraction	0	37	76	0	-0.79	0.26
SUMOylation of transcription cofactors	0	37	101	0	-0.79	0.29
Binding and Uptake of Ligands by Scavenger Receptors	0	37	265	0	-0.79	0.43
Genes controlling renal nephrogenesis	0	37	38	0	-0.79	0.2
RET signaling	0	37	105	0	-0.79	0.36
Neural Crest Cell Migration during Development	0	37	40	0	-0.79	0.19
Nuclear Receptors	0	37	44	0	-0.79	0.19
PDGF Pathway	0	38	53	0	-0.8	0.25
MAP kinase activation	0	38	86	0	-0.8	0.19
Antimicrobial peptides	0	38	178	0	-0.8	0.6
SUMOylation of RNA binding proteins	0	38	61	0	-0.8	0.27
Gamma carboxylation, hypusine formation and arylsulfatase activation	0	38	139	0	-0.8	0.63
Nucleotide Excision Repair	0	38	44	0	-0.8	0.22
tRNA Aminoacylation	0	38	205	0	-0.8	0.5
Metabolic reprogramming in colon cancer	0	38	80	0	-0.8	0.2
Parkinsons Disease Pathway	0	38	84	0	-0.8	0.18
DAG and IP3 signaling	0	38	116	0	-0.8	0.45
EGR2 and SOX10-mediated initiation of Schwann cell myelination	0	38	86	0	-0.8	0.19
Signaling by ERBB2	0	39	172	0	-0.81	0.64
Common Pathways Underlying Drug Addiction	0	39	50	0	-0.81	0.24
Collagen chain trimerization	0	39	142	0	-0.81	0.58
Regulation of TP53 Expression and Degradation	0	39	125	0	-0.81	0.54
Ectoderm Differentiation	1	133	145	0.0075	-0.82	0.59
Transcriptional Regulation by E2F6	0	40	111	0	-0.82	0.31
Vitamin A and Carotenoid Metabolism	0	40	65	0	-0.82	0.24
Notch Signaling	0	40	48	0	-0.82	0.24
Splicing factor NOVA regulated synaptic proteins	0	40	44	0	-0.82	0.22
Hedgehog Signaling Pathway	0	41	44	0	-0.83	0.22
SUMOylation of DNA replication proteins	0	41	69	0	-0.83	0.28
Tryptophan metabolism	0	41	140	0	-0.83	0.6
TBC/RABGAPs	0	41	90	0	-0.83	0.16
Neurodegeneration with brain iron accumulation (NBIA) subtypes pathway	0	42	77	0	-0.84	0.19
DNA Replication	0	42	50	0	-0.84	0.27
Translation inhibitors in chronically activated PDGFRA cells	0	42	49	0	-0.84	0.24
Heart Development	0	42	48	0	-0.84	0.25
Signaling by EGFR	0	42	199	0	-0.84	0.52
Glycogen Synthesis and Degradation	0	42	54	0	-0.84	0.24
Transport of vitamins, nucleosides, and related molecules	0	42	193	0	-0.84	0.51
Signaling by PTK6	0	43	170	0	-0.85	0.62
Regulation of Microtubule Cytoskeleton	0	43	47	0	-0.85	0.23
Envelope proteins and their potential roles in EDMD physiopathology	0	43	47	0	-0.85	0.23
Brain-Derived Neurotrophic Factor (BDNF) signaling pathway	1	137	150	0.0073	-0.85	0.64
FOXO-mediated transcription of oxidative stress, metabolic and neuronal genes	0	44	112	0	-0.86	0.19
Assembly of collagen fibrils and other multimeric structures	0	44	164	0	-0.86	0.61
Mechanoregulation and pathology of YAP/TAZ via Hippo and non-Hippo mechanisms	0	44	47	0	-0.86	0.24
Nephrotic syndrome	0	44	49	0	-0.86	0.25
Synaptic signaling pathways associated with autism spectrum disorder	0	44	55	0	-0.86	0.26
Translation Factors	0	44	51	0	-0.86	0.25
Rett syndrome causing genes	0	45	60	0	-0.87	0.26
Cholesterol metabolism (includes both Bloch and Kandutsch-Russell pathways)	0	45	96	0	-0.87	0.15
Energy Metabolism	0	46	49	0	-0.88	0.22
Regulation of Apoptosis	0	46	64	0	-0.88	0.24
Endoplasmic reticulum stress response in Coronavirus infection	0	46	53	0	-0.88	0.26
Structural Pathway of Interleukin 1 (IL-1)	0	46	52	0	-0.88	0.25
SARS-CoV-1 Infection	0	47	306	0	-0.89	0.36
DNA Damage Bypass	0	48	172	0	-0.9	0.58
Translocation of SLC2A4 (GLUT4) to the plasma membrane	0	48	106	0	-0.9	0.12
One carbon metabolism and related pathways	0	48	94	0	-0.9	0.11
Cardiac Progenitor Differentiation	0	48	56	0	-0.9	0.26
Synaptic Vesicle Pathway	0	48	59	0	-0.9	0.25
Regulation of Actin Cytoskeleton	1	144	160	0.0069	-0.91	0.57
tRNA processing in the nucleus	0	49	104	0	-0.91	0.12
Copper homeostasis	0	49	58	0	-0.91	0.27
Epithelial to mesenchymal transition in colorectal cancer	1	145	163	0.0069	-0.91	0.54
Netrin-UNC5B signaling Pathway	0	50	53	0	-0.92	0.24
Proteasome Degradation	0	50	67	0	-0.92	0.25
Cardiac Hypertrophic Response	0	50	61	0	-0.92	0.26
Metabolism of polyamines	0	50	103	0	-0.92	0.13
Calcium Regulation in the Cardiac Cell	1	146	167	0.0068	-0.92	0.55
Visual phototransduction	0	51	232	0	-0.93	0.42
NIK-->noncanonical NF-kB signaling	0	52	83	0	-0.94	0.12
Preimplantation Embryo	0	52	60	0	-0.94	0.25
Regulation of lipid metabolism by PPARalpha	1	149	242	0.0067	-0.95	0.39
TNFR2 non-canonical NF-kB pathway	0	53	119	0	-0.95	0.14
DNA IR-Double Strand Breaks (DSBs) and cellular response via ATM	0	53	65	0	-0.95	0.21
Neurexins and neuroligins	0	54	111	0	-0.95	0.16
Signaling by NOTCH3	0	54	133	0	-0.95	0.2
rRNA modification in the nucleus and cytosol	0	54	93	0	-0.95	0.11
Prader-Willi and Angelman Syndrome	0	54	90	0	-0.95	0.11
Myometrial Relaxation and Contraction Pathways	1	151	161	0.0066	-0.96	0.42
Sudden Infant Death Syndrome (SIDS) Susceptibility Pathways	1	151	182	0.0066	-0.96	0.44
RANKL/RANK (Receptor activator of NFKB (ligand)) Signaling Pathway	0	55	58	0	-0.96	0.26
Regulation of beta-cell development	0	55	97	0	-0.96	0.12
Hedgehog ligand biogenesis	0	56	123	0	-0.97	0.16
EGF/EGFR Signaling Pathway	1	153	163	0.0065	-0.97	0.4
Signaling by FGFR1	0	57	262	0	-0.98	0.42
Transcriptional regulation by RUNX2	0	57	182	0	-0.98	0.44
Signaling by ERBB4	0	58	201	0	-0.99	0.44
Mitotic G1 phase and G1/S transition	1	156	394	0.0064	-1	0.28
Endochondral Ossification with Skeletal Dysplasias	0	59	69	0	-1	0.17
Endochondral Ossification	0	59	69	0	-1	0.17
ISG15 antiviral mechanism	0	59	122	0	-1	0.16
Oxidation by Cytochrome P450	0	60	75	0	-1.01	0.13
Mitochondrial protein import	0	61	114	0	-1.01	0.12
RAB geranylgeranylation	0	61	81	0	-1.01	0.11
NR1H2 and NR1H3-mediated signaling	0	61	192	0	-1.01	0.36
AMP-activated Protein Kinase (AMPK) Signaling	0	62	78	0	-1.02	0.11
SARS-CoV-2 Infection	0	62	328	0	-1.02	0.27
COPII-mediated vesicle transport	0	64	128	0	-1.04	0.18
SUMOylation of DNA damage response and repair proteins	0	64	129	0	-1.04	0.17
Macroautophagy	0	64	169	0	-1.04	0.23
Metabolism of water-soluble vitamins and cofactors	0	65	318	0	-1.05	0.29
Collagen biosynthesis and modifying enzymes	0	65	162	0	-1.05	0.22
AGE/RAGE pathway	0	65	67	0	-1.05	0.15
TP53 Regulates Transcription of DNA Repair Genes	0	65	125	0	-1.05	0.16
Regulation of RUNX2 expression and activity	0	66	155	0	-1.06	0.18
Non-small cell lung cancer	0	68	88	0	-1.07	0.1
Cell Cycle Checkpoints	2	251	401	0.008	-1.07	0.24
TP53 Regulates Transcription of Cell Death Genes	0	69	203	0	-1.08	0.27
Class I MHC mediated antigen processing & presentation	3	333	589	0.009	-1.09	0.26
Cellular response to hypoxia	0	71	131	0	-1.1	0.16
16p11.2 proximal deletion syndrome	0	71	152	0	-1.1	0.19
RNA polymerase II transcribes snRNA genes	0	71	131	0	-1.1	0.18
DNA IR-damage and cellular response via ATR	0	75	90	0	-1.13	0.1
PI Metabolism	0	76	264	0	-1.13	0.37
Joubert Syndrome	0	76	87	0	-1.13	0.09
Signaling by NOTCH4	0	76	130	0	-1.13	0.17
DNA Replication Pre-Initiation	0	77	141	0	-1.14	0.18
Pyrimidine metabolism	0	77	140	0	-1.14	0.19
Signaling Pathways in Glioblastoma	0	79	88	0	-1.16	0.09
Transport of bile salts and organic acids, metal ions and amine compounds	0	79	281	0	-1.16	0.3
Keratinization	0	79	190	0	-1.16	0.12
Regulation of mitotic cell cycle	0	80	179	0	-1.16	0.1
COPI-mediated anterograde transport	0	80	131	0	-1.16	0.16
MHC class II antigen presentation	0	80	201	0	-1.16	0.12
Hedgehog 'on' state	0	82	176	0	-1.18	0.1
RAB GEFs exchange GTP for GDP on RABs	0	82	174	0	-1.18	0.1
Amino Acid metabolism	0	84	205	0	-1.19	0.14
Regulation of TP53 Activity through Phosphorylation	0	85	154	0	-1.2	0.12
Post-translational modification: synthesis of GPI-anchored proteins	0	85	141	0	-1.2	0.16
Pancreatic adenocarcinoma pathway	0	85	97	0	-1.2	0.1
Androgen receptor signaling pathway	0	86	90	0	-1.21	0.08
Mitochondrial translation	0	87	189	0	-1.21	0.11
XBP1(S) activates chaperone genes	0	88	142	0	-1.22	0.14
p75 NTR receptor-mediated signalling	0	89	220	0	-1.23	0.13
ABC-family proteins mediated transport	0	90	187	0	-1.23	0.1
L1CAM interactions	0	91	239	0	-1.24	0.16
Hedgehog 'off' state	0	95	183	0	-1.27	0.09
Phase I - Functionalization of compounds	0	97	444	0	-1.28	0.2
Signaling by the B Cell Receptor (BCR)	0	98	297	0	-1.29	0.19
Nucleotide Excision Repair	0	101	237	0	-1.31	0.13
Thermogenesis	0	102	140	0	-1.31	0.12
Mitotic Metaphase and Anaphase	1	206	338	0.0049	-1.32	0.24
ESC Pluripotency Pathways	0	109	123	0	-1.36	0.13
RHO GTPases Activate Formins	0	110	207	0	-1.36	0.12
Osteoblast differentiation	0	111	119	0	-1.37	0.13
Neddylation	1	215	325	0.0047	-1.38	0.18
Fragile X Syndrome	0	112	133	0	-1.38	0.09
Synthesis of DNA	0	112	203	0	-1.38	0.11
DNA Repair Pathways Full Network	0	112	125	0	-1.38	0.12
mRNA Processing	0	114	130	0	-1.39	0.13
RAF/MAP kinase cascade	1	220	448	0.0045	-1.4	0.18
Cardiac conduction	0	118	198	0	-1.41	0.12
PTEN Regulation	0	119	296	0	-1.42	0.09
Adipogenesis	0	119	132	0	-1.42	0.09
Signaling by Rho GTPases	0	123	158	0	-1.44	0.06
Angiopoietin Like Protein 8 Regulatory Pathway	0	128	157	0	-1.47	0.06
Insulin Signaling	0	152	162	0	-1.61	0.07
G alpha (s) signalling events	3	437	654	0.0069	-1.61	0.11
Mitotic G2-G2/M phases	0	164	370	0	-1.67	0.07
Mitotic Prometaphase	0	167	251	0	-1.68	0.07
Ciliopathies	0	176	184	0	-1.73	0.08
Generic Transcription Pathway	0	373	505	0	-2.53	0.01

## Sheet: Nonpsychiatric
Pathway	positive (r)	measured (n)	total	%	Z Score	p-value (permuted)
22q11.2 copy number variation syndrome	18	117	239	0.1538	14.71	<0.01
Latent infection - Other responses of Mtb to phagocytosis	1	1	143	1	9.4	<0.01
Transcriptional regulation of granulopoiesis	8	64	120	0.125	8.67	<0.01
Antimicrobial peptides	5	38	178	0.1316	7.06	<0.01
Events associated with phagocytolytic activity of PMN cells	1	2	52	0.5	6.57	<0.01
Evolocumab Mechanism	1	2	5	0.5	6.57	<0.01
Proprotein convertase subtilisin/kexin type 9 (PCSK9) mediated LDL receptor degradation	1	2	3	0.5	6.57	<0.01
Senescence-Associated Secretory Phenotype (SASP)	7	81	150	0.0864	6.45	<0.01
DNA methylation	4	31	58	0.129	6.24	<0.01
SIRT1 negatively regulates rRNA expression	4	34	59	0.1176	5.91	<0.01
Activated PKN1 stimulates transcription of AR (androgen receptor) regulated genes KLK2 and KLK3	4	35	75	0.1143	5.8	<0.01
PRC2 methylates histones and DNA	4	38	58	0.1053	5.52	<0.01
ERCC6 (CSB) and EHMT2 (G9a) positively regulate rRNA expression	4	40	60	0.1	5.34	<0.01
Neutrophil degranulation	16	425	510	0.0376	5.24	<0.01
RUNX1 regulates genes involved in megakaryocyte differentiation and platelet function	5	70	145	0.0714	4.8	<0.01
Meiotic recombination	4	50	90	0.08	4.63	<0.01
Serotonin Receptor 2 and STAT3 Signaling	1	4	6	0.25	4.54	0.02
B-WICH complex positively regulates rRNA expression	4	52	74	0.0769	4.51	<0.01
Amyloid fiber formation	4	55	145	0.0727	4.34	<0.01
POU5F1 (OCT4), SOX2, NANOG activate genes related to proliferation	2	16	47	0.125	4.33	<0.01
DNA Damage/Telomere Stress Induced Senescence	4	56	129	0.0714	4.29	<0.01
Eukaryotic Translation Initiation	6	112	185	0.0536	4.28	<0.01
Eukaryotic Translation Elongation	5	87	149	0.0575	4.11	<0.01
Base-Excision Repair, AP Site Formation	3	37	209	0.0811	4.04	<0.01
Eukaryotic Translation Termination	5	89	122	0.0562	4.04	<0.01
Metabolic pathway of LDL, HDL and TG, including diseases	2	18	34	0.1111	4.03	<0.01
TCA Cycle Nutrient Utilization and Invasiveness of Ovarian Cancer	1	5	11	0.2	4.01	0.02
miRNA Biogenesis	1	5	7	0.2	4.01	0.03
Conversion of Angiotensinogen to Angiotensin II	1	5	9	0.2	4.01	0.02
Gene Silencing by RNA	5	91	231	0.0549	3.98	<0.01
Transcriptional regulation by RUNX1	7	158	306	0.0443	3.97	<0.01
NoRC negatively regulates rRNA expression	4	64	99	0.0625	3.91	<0.01
RNA Polymerase I Transcription	4	66	127	0.0606	3.82	<0.01
Response of EIF2AK4 (GCN2) to amino acid deficiency	5	102	147	0.049	3.64	<0.01
Benzene metabolism	1	6	17	0.1667	3.62	0.02
exRNA mechanism of action and biogenesis	1	6	8	0.1667	3.62	0.03
Pre-NOTCH Expression and Processing	4	74	202	0.0541	3.51	<0.01
Exercise-induced Circadian Regulation	3	46	49	0.0652	3.49	0.01
SRP-dependent cotranslational protein targeting to membrane	5	108	139	0.0463	3.48	<0.01
TCF dependent signaling in response to WNT	7	185	393	0.0378	3.46	<0.01
Nonhomologous End-Joining (NHEJ)	3	47	104	0.0638	3.43	<0.01
Selenoamino acid metabolism	5	110	247	0.0455	3.43	<0.01
Nonsense-Mediated Decay (NMD)	5	111	145	0.045	3.4	<0.01
TFs Regulate miRNAs related to cardiac hypertrophy	1	7	16	0.1429	3.31	0.04
DDX1 as a regulatory component of the Drosha microprocessor	1	7	8	0.1429	3.31	0.04
Arachidonate Epoxygenase / Epoxide Hydrolase	1	7	18	0.1429	3.31	0.03
Nucleosome assembly	3	50	70	0.06	3.28	0.01
Cytoplasmic Ribosomal Proteins	4	81	89	0.0494	3.27	<0.01
The effect of progerin on the involved genes in Hutchinson-Gilford Progeria Syndrome	2	25	30	0.08	3.27	0.01
Selective expression of chemokine receptors during T-cell polarization	2	25	30	0.08	3.27	0.01
Wnt/beta-catenin Signaling Pathway in Leukemia	2	25	29	0.08	3.27	0.01
Meiotic synapsis	3	51	80	0.0588	3.24	0.01
Cell surface interactions at the vascular wall	5	119	419	0.042	3.21	<0.01
Iron uptake and transport	3	53	150	0.0566	3.15	0.01
Activation of Matrix Metalloproteinases	2	27	85	0.0741	3.11	0.01
Toll-like Receptor Cascades	2	27	102	0.0741	3.11	<0.01
Interleukin-1 processing	1	8	20	0.125	3.06	0.03
Cell migration and invasion through p75NTR	2	28	31	0.0714	3.03	0.01
ESR-mediated signaling	5	127	315	0.0394	3.03	0.01
DNA Double Strand Break Response	3	56	185	0.0536	3.02	<0.01
Major pathway of rRNA processing in the nucleolus and cytosol	6	171	217	0.0351	2.98	0.01
Interleukin-7 signaling	2	29	101	0.069	2.96	0.01
Oxidative Stress Induced Senescence	4	94	206	0.0426	2.9	<0.01
Retinoid metabolism and transport	2	30	136	0.0667	2.89	0.02
Gastric Cancer Network 2	2	30	33	0.0667	2.89	0.02
Influenza Infection	5	134	371	0.0373	2.88	<0.01
Benzo(a)pyrene metabolism	1	9	17	0.1111	2.85	0.06
Interleukin-9 signaling	1	9	41	0.1111	2.85	0.01
Mammary gland development pathway - Involution (Stage 4 of 4)	1	9	13	0.1111	2.85	0.05
Signaling by Leptin	1	9	54	0.1111	2.85	0.02
Methylation Pathways	1	9	15	0.1111	2.85	0.06
Eicosanoid metabolism via Cytochrome P450 Mono-Oxygenases (CYP) pathway	1	9	23	0.1111	2.85	0.05
Composition of Lipid Particles	1	9	21	0.1111	2.85	0.05
Signaling by PDGF	2	31	129	0.0645	2.82	0.02
Signaling of Hepatocyte Growth Factor Receptor	2	31	35	0.0645	2.82	0.02
Activation of anterior HOX genes in hindbrain development during early embryogenesis	4	97	196	0.0412	2.82	0.01
Neurotransmitter clearance	1	10	56	0.1	2.67	0.02
Caspase activation via Dependence Receptors in the absence of ligand	1	10	28	0.1	2.67	0.04
Nucleotide GPCRs	1	10	15	0.1	2.67	0.06
Chemokine signaling pathway	5	153	172	0.0327	2.54	0.02
Iron metabolism in placenta	1	11	15	0.0909	2.51	0.06
Bile Acids synthesis and enterohepatic circulation	1	11	18	0.0909	2.51	0.07
EDA Signalling in Hair Follicle Development	1	11	15	0.0909	2.51	0.05
Mitochondrial iron-sulfur cluster biogenesis	1	11	42	0.0909	2.51	0.02
Interferon gamma signaling	3	71	238	0.0423	2.49	0.02
Binding and Uptake of Ligands by Scavenger Receptors	2	37	265	0.0541	2.48	0.02
BMAL1:CLOCK,NPAS2 activates circadian gene expression	2	37	76	0.0541	2.48	0.04
Neural Crest Cell Migration during Development	2	37	40	0.0541	2.48	0.03
Allograft Rejection	3	72	113	0.0417	2.46	0.02
Peptide GPCRs	3	73	79	0.0411	2.43	0.03
Rap1 signalling	1	12	39	0.0833	2.38	0.03
Dopamine metabolism	1	12	48	0.0833	2.38	0.02
Cell Differentiation - Index	1	12	61	0.0833	2.38	0.03
IL-10 Anti-inflammatory Signaling Pathway	1	12	19	0.0833	2.38	0.08
Dissolution of Fibrin Clot	1	12	53	0.0833	2.38	0.02
Development of pulmonary dendritic cells and macrophage subsets	1	12	14	0.0833	2.38	0.06
Immunoregulatory interactions between a Lymphoid and a non-Lymphoid cell	3	76	437	0.0395	2.35	0.02
Transcriptional Regulation by E2F6	2	40	111	0.05	2.34	0.04
IL-2 Signaling Pathway	2	40	43	0.05	2.34	0.04
Neural Crest Cell Migration in Cancer	2	40	43	0.05	2.34	0.03
Extracellular matrix organization	3	77	260	0.039	2.32	0.02
Selenium Micronutrient Network	3	78	198	0.0385	2.29	0.04
Purine metabolism	1	13	94	0.0769	2.25	0.05
Biosynthesis of DHA-derived SPMs	1	13	185	0.0769	2.25	0.03
Estrogen Receptor Pathway	1	13	16	0.0769	2.25	0.07
ncRNAs involved in STAT3 signaling in hepatocellular carcinoma	1	13	19	0.0769	2.25	0.07
Metapathway biotransformation Phase I and II	5	172	191	0.0291	2.24	0.04
Viral Acute Myocarditis	3	82	110	0.0366	2.19	0.07
Vitamin B12 Metabolism	2	44	118	0.0455	2.16	0.04
Interleukin-15 signaling	1	14	56	0.0714	2.14	0.02
Telomere Maintenance	3	84	201	0.0357	2.14	0.04
IL-3 Signaling Pathway	2	45	50	0.0444	2.12	0.05
Hepatitis C and Hepatocellular Carcinoma	2	46	63	0.0435	2.08	0.03
Osteoclast Signaling	1	15	21	0.0667	2.04	0.07
Biogenic Amine Synthesis	1	15	33	0.0667	2.04	0.1
Mesodermal Commitment Pathway	4	137	154	0.0292	2.01	0.04
Signaling by MET	2	48	184	0.0417	2.01	0.04
ACE Inhibitor Pathway	1	16	29	0.0625	1.95	0.1
Simplified Interaction Map Between LOXL4 and Oxidative Stress Pathway	1	16	19	0.0625	1.95	0.07
Complement Activation	1	16	24	0.0625	1.95	0.09
SREBF and miR33 in cholesterol and lipid homeostasis	1	16	19	0.0625	1.95	0.07
Regulation of Wnt/B-catenin Signaling by Small Molecule Compounds	1	16	33	0.0625	1.95	0.12
Wnt Signaling Pathway (Netpath)	2	50	52	0.04	1.94	0.06
Wnt Signaling Pathway and Pluripotency	3	93	106	0.0323	1.94	0.07
Mitotic Prophase	3	94	228	0.0319	1.91	0.06
TGF-beta Receptor Signaling	2	51	56	0.0392	1.9	0.05
Interferon type I signaling pathways	2	51	57	0.0392	1.9	0.04
NGF-stimulated transcription	2	52	130	0.0385	1.87	0.09
Leptin Insulin Overlap	1	17	20	0.0588	1.87	0.1
Transcriptional regulation of pluripotent stem cells	1	17	45	0.0588	1.87	0.1
Extracellular vesicles in the crosstalk of cardiac cells	1	17	30	0.0588	1.87	0.11
IL-9 Signaling Pathway	1	17	18	0.0588	1.87	0.08
Amplification and Expansion of Oncogenic Pathways as Metastatic Traits	1	17	18	0.0588	1.87	0.06
Metabolism of Angiotensinogen to Angiotensins	1	17	59	0.0588	1.87	0.04
E3 ubiquitin ligases ubiquitinate target proteins	2	53	111	0.0377	1.84	0.06
Cell Differentiation - Index expanded	1	18	69	0.0556	1.79	0.04
Serotonin Receptor 2 and ELK-SRF/GATA4 signaling	1	18	24	0.0556	1.79	0.1
Simplified Depiction of MYD88 Distinct Input-Output Pathway	1	18	20	0.0556	1.79	0.06
Estrogen metabolism	1	18	45	0.0556	1.79	0.12
Signaling by ROBO receptors	5	207	385	0.0242	1.78	0.06
Kit receptor signaling pathway	2	55	60	0.0364	1.78	0.08
TGF-beta Receptor Signalling in Skeletal Dysplasias	2	55	60	0.0364	1.78	0.07
TYROBP Causal Network	2	56	61	0.0357	1.75	0.06
Host-pathogen interaction of human corona viruses - autophagy	1	19	23	0.0526	1.72	0.1
Pathogenesis of SARS-CoV-2 Mediated by nsp9-nsp10 Complex	1	19	34	0.0526	1.72	0.12
Cancer immunotherapy by PD-1 blockade	1	19	35	0.0526	1.72	0.13
HDR through Homologous Recombination (HRR) or Single Strand Annealing (SSA)	3	105	249	0.0286	1.7	0.08
T-Cell antigen Receptor (TCR) pathway during Staphylococcus aureus infection	2	58	70	0.0345	1.69	0.04
Histone Modifications	2	58	68	0.0345	1.69	0.06
GPCRs, Class B Secretin-like	1	20	24	0.05	1.65	0.1
Interleukin-12 family signaling	1	20	172	0.05	1.65	0.09
Endometrial cancer	2	60	77	0.0333	1.63	0.05
G alpha (i) signalling events	5	221	393	0.0226	1.62	0.06
Folate Metabolism	2	61	142	0.0328	1.61	0.1
Purine metabolism and related disorders	1	21	138	0.0476	1.59	0.09
Oxysterols derived from cholesterol	1	21	47	0.0476	1.59	0.14
Fatty Acid Biosynthesis	1	21	43	0.0476	1.59	0.18
Signaling by Erythropoietin	1	22	91	0.0455	1.53	0.06
Physiological and Pathological Hypertrophy of the Heart	1	22	27	0.0455	1.53	0.1
Nucleotide salvage	1	22	125	0.0455	1.53	0.08
Oncostatin M Signaling Pathway	2	64	66	0.0313	1.53	0.11
Sterol Regulatory Element-Binding Proteins (SREBP) signalling	2	65	77	0.0308	1.5	0.06
Non-genomic actions of 1,25 dihydroxyvitamin D3	2	66	97	0.0303	1.48	0.05
Plasma lipoprotein assembly, remodeling, and clearance	2	66	270	0.0303	1.48	0.09
Growth hormone receptor signaling	1	23	93	0.0435	1.47	0.05
Interleukin-20 family signaling	1	23	140	0.0435	1.47	0.1
Glucocorticoid Receptor Pathway	2	67	73	0.0299	1.45	0.09
Class A/1 (Rhodopsin-like receptors)	6	302	831	0.0199	1.44	0.13
MTHFR deficiency	1	24	60	0.0417	1.42	0.19
Cell recruitment (pro-inflammatory response)	1	24	99	0.0417	1.42	0.05
Interleukin-6 family signaling	1	24	104	0.0417	1.42	0.06
TP53 Regulates Transcription of Cell Death Genes	2	69	203	0.029	1.41	0.08
Degradation of the extracellular matrix	2	70	198	0.0286	1.38	0.11
MyD88 cascade initiated on plasma membrane	1	25	85	0.04	1.37	0.07
Canonical and Non-canonical Notch signaling	1	25	31	0.04	1.37	0.11
IL-7 Signaling Pathway	1	25	26	0.04	1.37	0.1
Integrin signaling	1	25	93	0.04	1.37	0.05
EPO Receptor Signaling	1	25	27	0.04	1.37	0.09
Interactions between immune cells and microRNAs in tumor microenvironment	1	25	52	0.04	1.37	0.16
Chromosomal and microsatellite instability in colorectal cancer	2	71	81	0.0282	1.36	0.08
trans-Golgi Network Vesicle Budding	2	72	135	0.0278	1.34	0.1
T-Cell Receptor and Co-stimulatory Signaling	1	26	45	0.0385	1.32	0.14
Interconversion of nucleotide di- and triphosphates	1	26	149	0.0385	1.32	0.12
Matrix Metalloproteinases	1	26	31	0.0385	1.32	0.12
Signaling by NTRK1 (TRKA)	2	74	247	0.027	1.3	0.09
HCMV Infection	2	74	326	0.027	1.3	0.12
Endoderm Differentiation	3	131	147	0.0229	1.28	0.09
TNFs bind their physiological receptors	1	27	65	0.037	1.28	0.18
Effects of PIP2 hydrolysis	1	27	60	0.037	1.28	0.21
Statin Pathway	1	27	50	0.037	1.28	0.17
FBXL10 enhancement of MAP/ERK signaling in diffuse large B-cell lymphoma	1	28	36	0.0357	1.23	0.14
Dopaminergic Neurogenesis	1	28	32	0.0357	1.23	0.09
Eicosanoid metabolism via Cyclo Oxygenases (COX)	1	28	70	0.0357	1.23	0.2
Oligodendrocyte specification and differentiation, leading to Myelin Components for CNS	1	28	46	0.0357	1.23	0.17
Nicotinate metabolism	1	29	133	0.0345	1.19	0.09
Toll-like Receptor Signaling related to MyD88	1	29	32	0.0345	1.19	0.12
Interleukin-2 family signaling	1	29	116	0.0345	1.19	0.1
Degradation of beta-catenin by the destruction complex	2	80	146	0.025	1.18	0.12
MHC class II antigen presentation	2	80	201	0.025	1.18	0.18
Inflammatory Response Pathway	1	30	34	0.0333	1.15	0.12
Purinergic signaling	1	30	96	0.0333	1.15	0.1
Initiation of transcription and translation elongation at the HIV-1 LTR	1	30	35	0.0333	1.15	0.13
Fatty acyl-CoA biosynthesis	1	30	119	0.0333	1.15	0.08
IL17 signaling pathway	1	31	33	0.0323	1.12	0.12
ROS and RNS production in phagocytes	1	31	124	0.0323	1.12	0.09
GPCRs, Other	2	85	114	0.0235	1.08	0.08
Overview of leukocyte-intrinsic Hippo pathway functions	1	32	37	0.0313	1.08	0.12
miRNAs involvement in the immune response in sepsis	1	32	69	0.0313	1.08	0.19
Oxidative Stress	1	32	35	0.0313	1.08	0.14
T-Cell antigen Receptor (TCR) Signaling Pathway	2	87	93	0.023	1.05	0.17
Prion disease pathway	1	33	36	0.0303	1.04	0.12
Photodynamic therapy-induced NF-kB survival signaling	1	33	36	0.0303	1.04	0.13
XBP1(S) activates chaperone genes	2	88	142	0.0227	1.03	0.1
Apoptosis Modulation and Signaling	2	88	97	0.0227	1.03	0.17
Cellular response to heat stress	2	89	191	0.0225	1.01	0.18
Detoxification of Reactive Oxygen Species	1	34	133	0.0294	1.01	0.09
LncRNA involvement in canonical Wnt signaling and colorectal cancer	2	90	102	0.0222	1	0.15
Neurotransmitter release cycle	1	35	130	0.0286	0.98	0.1
Collagen degradation	1	35	150	0.0286	0.98	0.12
Formation of Fibrin Clot (Clotting Cascade)	1	35	196	0.0286	0.98	0.2
The influence of laminopathies on Wnt signaling	1	35	45	0.0286	0.98	0.15
Oxidative Damage	1	35	44	0.0286	0.98	0.15
mBDNF and proBDNF regulation of GABA neurotransmission	1	36	40	0.0278	0.95	0.14
Signaling by Insulin receptor	1	36	109	0.0278	0.95	0.16
Neural Crest Differentiation	2	95	102	0.0211	0.92	0.22
GPCRs, Class A Rhodopsin-like	4	229	272	0.0175	0.91	0.51
Factors involved in megakaryocyte development and platelet production	2	96	197	0.0208	0.9	0.3
PDGF Pathway	1	38	53	0.0263	0.89	0.2
Signaling by SCF-KIT	1	38	134	0.0263	0.89	0.12
Signaling by Retinoic Acid	1	38	116	0.0263	0.89	0.13
IL-5 Signaling Pathway	1	38	41	0.0263	0.89	0.14
SUMOylation of RNA binding proteins	1	38	61	0.0263	0.89	0.19
Phase II - Conjugation of compounds	2	97	390	0.0206	0.88	0.39
Bladder Cancer	1	39	47	0.0256	0.86	0.18
Microglia Pathogen Phagocytosis Pathway	1	39	44	0.0256	0.86	0.17
Vitamin D Receptor Pathway	3	167	188	0.018	0.84	0.51
Interleukin-11 Signaling Pathway	1	40	45	0.025	0.83	0.15
Bile acid and bile salt metabolism	1	40	244	0.025	0.83	0.64
Transport of inorganic cations/anions and amino acids/oligopeptides	2	101	320	0.0198	0.82	0.45
Interleukin-3, Interleukin-5 and GM-CSF signaling	1	41	140	0.0244	0.8	0.17
Transcriptional Regulation by VENTX	1	41	81	0.0244	0.8	0.26
Renin Angiotensin Aldosterone System (RAAS)	1	41	57	0.0244	0.8	0.2
TBC/RABGAPs	1	41	90	0.0244	0.8	0.3
Neurodegeneration with brain iron accumulation (NBIA) subtypes pathway	1	42	77	0.0238	0.78	0.26
DNA Replication	1	42	50	0.0238	0.78	0.2
Heart Development	1	42	48	0.0238	0.78	0.19
Signaling by PTK6	1	43	170	0.0233	0.75	0.6
Regulation of Microtubule Cytoskeleton	1	43	47	0.0233	0.75	0.17
IL-6 signaling pathway	1	43	45	0.0233	0.75	0.16
Phosphoinositides metabolism	1	43	89	0.0233	0.75	0.31
DNA Damage Response (only ATM dependent)	2	107	118	0.0187	0.74	0.32
Prostaglandin Synthesis and Regulation	1	44	61	0.0227	0.73	0.2
Translation Factors	1	44	51	0.0227	0.73	0.16
Cell Cycle Checkpoints	4	251	401	0.0159	0.72	0.39
Host Interactions of HIV factors	2	112	276	0.0179	0.67	0.63
Complement cascade	1	47	339	0.0213	0.66	0.49
SARS-CoV-1 Infection	1	47	306	0.0213	0.66	0.57
Thymic Stromal LymphoPoietin (TSLP) Signaling Pathway	1	47	49	0.0213	0.66	0.17
Apoptotic execution phase	1	48	139	0.0208	0.64	0.81
Translocation of SLC2A4 (GLUT4) to the plasma membrane	1	48	106	0.0208	0.64	0.72
SUMOylation of chromatin organization proteins	1	48	93	0.0208	0.64	0.44
Interleukin-4 and Interleukin-13 signaling	3	188	320	0.016	0.62	0.6
Amino acids regulate mTORC1	1	49	95	0.0204	0.61	0.6
Regulation of Insulin-like Growth Factor (IGF) transport and uptake by Insulin-like Growth Factor Binding Proteins (IGFBPs)	2	118	157	0.0169	0.6	0.73
Pathogenic Escherichia coli infection	1	50	79	0.02	0.59	0.43
Complement and Coagulation Cascades	1	50	63	0.02	0.59	0.22
Costimulation by the CD28 family	1	52	188	0.0192	0.55	0.61
TNFR2 non-canonical NF-kB pathway	1	53	119	0.0189	0.53	>0.99
IL-4 Signaling Pathway	1	53	55	0.0189	0.53	0.24
Circadian rhythm related genes	3	200	209	0.015	0.51	0.64
HIV Life Cycle	2	125	464	0.016	0.51	0.72
Intrinsic Pathway for Apoptosis	1	54	184	0.0185	0.51	0.64
rRNA modification in the nucleus and cytosol	1	54	93	0.0185	0.51	0.98
Peroxisomal protein import	1	55	115	0.0182	0.49	>0.99
Notch Signaling Pathway Netpath	1	55	62	0.0182	0.49	0.61
The Overlap Between Signal Transduction Pathways that Contribute to a Range of LMNA Laminopathies	1	55	73	0.0182	0.49	0.87
Proximal tubule transport	1	56	86	0.0179	0.47	0.99
Signaling by FGFR1	1	57	262	0.0175	0.46	0.64
Chromatin organization	3	207	489	0.0145	0.45	0.74
Endochondral Ossification with Skeletal Dysplasias	1	59	69	0.0169	0.42	>0.99
Endochondral Ossification	1	59	69	0.0169	0.42	>0.99
Beta-catenin independent WNT signaling	2	134	293	0.0149	0.41	0.62
Genotoxicity pathway	1	60	65	0.0167	0.4	0.99
RAB geranylgeranylation	1	61	81	0.0164	0.39	>0.99
Nuclear Receptors Meta-Pathway	4	296	339	0.0135	0.38	0.64
SARS-CoV-2 Infection	1	62	328	0.0161	0.37	0.66
Human Thyroid Stimulating Hormone (TSH) signaling pathway	1	63	67	0.0159	0.35	>0.99
Macroautophagy	1	64	169	0.0156	0.34	0.92
PPAR signaling pathway	1	65	76	0.0154	0.32	>0.99
AGE/RAGE pathway	1	65	67	0.0154	0.32	>0.99
TP53 Regulates Transcription of DNA Repair Genes	1	65	125	0.0154	0.32	>0.99
RAC1/PAK1/p38/MMP2 Pathway	1	67	74	0.0149	0.29	>0.99
Breast cancer pathway	2	146	167	0.0137	0.29	0.98
MAPK Signaling Pathway	3	228	258	0.0132	0.28	0.63
Non-small cell lung cancer	1	68	88	0.0147	0.28	>0.99
Sudden Infant Death Syndrome (SIDS) Susceptibility Pathways	2	151	182	0.0132	0.24	0.94
RNA polymerase II transcribes snRNA genes	1	71	131	0.0141	0.23	>0.99
Leptin signaling pathway	1	71	77	0.0141	0.23	>0.99
Arrhythmogenic Right Ventricular Cardiomyopathy	1	71	81	0.0141	0.23	>0.99
EGF/EGFR Signaling Pathway	2	153	163	0.0131	0.22	>0.99
Regulatory circuits of the STAT3 signaling pathway	1	74	79	0.0135	0.19	>0.99
Interleukin-10 signaling	1	74	120	0.0135	0.19	>0.99
Prolactin Signaling Pathway	1	74	79	0.0135	0.19	>0.99
VEGFA-VEGFR2 Signaling Pathway	5	411	436	0.0122	0.19	0.9
PI Metabolism	1	76	264	0.0132	0.16	0.68
Transcriptional Regulation by MECP2	1	76	237	0.0132	0.16	0.7
MicroRNAs in cardiomyocyte hypertrophy	1	77	109	0.013	0.15	>0.99
DNA Replication Pre-Initiation	1	77	141	0.013	0.15	>0.99
Pyrimidine metabolism	1	77	140	0.013	0.15	>0.99
Integrated Breast Cancer Pathway	2	161	200	0.0124	0.15	0.95
Pathways in clear cell renal cell carcinoma	1	78	92	0.0128	0.14	>0.99
Glucose metabolism	1	79	222	0.0127	0.12	0.85
Intra-Golgi and retrograde Golgi-to-ER traffic	2	165	339	0.0121	0.11	>0.99
ncRNAs involved in Wnt signaling in hepatocellular carcinoma	1	81	96	0.0123	0.1	>0.99
Cell junction organization	1	81	182	0.0123	0.1	>0.99
Ion channel transport	2	167	292	0.012	0.1	0.87
Sphingolipid metabolism	1	82	260	0.0122	0.09	0.73
EGFR Tyrosine Kinase Inhibitor Resistance	1	82	92	0.0122	0.09	>0.99
Hair Follicle Development: Cytodifferentiation (Part 3 of 3)	1	83	92	0.012	0.07	>0.99
Ras Signaling	2	171	192	0.0117	0.06	>0.99
Post-translational modification: synthesis of GPI-anchored proteins	1	85	141	0.0118	0.05	>0.99
Pancreatic adenocarcinoma pathway	1	85	97	0.0118	0.05	>0.99
Retinoblastoma Gene in Cancer	1	86	98	0.0116	0.04	>0.99
Androgen receptor signaling pathway	1	86	90	0.0116	0.04	>0.99
ErbB Signaling Pathway	1	89	101	0.0112	0	>0.99
Class B/2 (Secretin family receptors)	1	90	160	0.0111	-0.01	>0.99
Protein folding	1	91	175	0.011	-0.02	>0.99
B Cell Receptor Signaling Pathway	1	92	99	0.0109	-0.03	>0.99
Pathways Regulating Hippo Signaling	1	95	104	0.0105	-0.06	>0.99
Toll-like Receptor Signaling Pathway	1	95	117	0.0105	-0.06	>0.99
Transcriptional regulation by RUNX3	1	98	216	0.0102	-0.09	0.93
Signaling by the B Cell Receptor (BCR)	1	98	297	0.0102	-0.09	0.89
TCR signaling	1	98	264	0.0102	-0.09	0.74
Senescence and Autophagy in Cancer	1	98	112	0.0102	-0.09	>0.99
Glucose Homeostasis	0	1	24	0	-0.11	>0.99
Acrylamide Biotransformation and Exposure Biomarkers	0	1	10	0	-0.11	0.9
Influenza A virus infection	0	1	16	0	-0.11	>0.99
Vitamin E	0	1	6	0	-0.11	0.69
FABP4 in ovarian cancer	0	1	3	0	-0.11	0.28
Aripiprazole Metabolic Pathway	0	1	7	0	-0.11	0.76
Colchicine Metabolic Pathway	0	1	5	0	-0.11	0.56
Alanine metabolism	0	1	12	0	-0.11	0.96
Abnormal conversion of 2-oxoglutarate to 2-hydroxyglutarate	0	1	8	0	-0.11	0.81
Metabolism of Dichloroethylene by CYP450	0	1	13	0	-0.11	0.98
Biosynthesis of electrophilic Ï‰-3 PUFA oxo-derivatives	0	1	57	0	-0.11	>0.99
Post-translational protein phosphorylation	1	103	113	0.0097	-0.14	>0.99
HIPK2 in kidney fibrosis	0	2	8	0	-0.15	0.55
Transport of glycerol from adipocytes to the liver by Aquaporins	0	2	7	0	-0.15	0.48
Hormonal control of Pubertal Growth Spurt	0	2	8	0	-0.15	0.58
Glycine Metabolism	0	2	19	0	-0.15	0.98
Mevalonate arm of cholesterol biosynthesis pathway with inhibitors	0	2	64	0	-0.15	>0.99
Ultraconserved region 339 modulation of tumor suppressor microRNAs in cancer	0	2	6	0	-0.15	0.38
Nicotine Activity on Chromaffin Cells	0	2	10	0	-0.15	0.76
Pyrophosphate hydrolysis	0	2	10	0	-0.15	0.73
Hypoxia-mediated EMT and Stemness	0	2	6	0	-0.15	0.38
Lidocaine metabolism	0	2	11	0	-0.15	0.8
Butyrate-induced histone acetylation	0	2	11	0	-0.15	0.81
Biosynthesis and regeneration of tetrahydrobiopterin and catabolism of phenylalanine	0	2	38	0	-0.15	>0.99
Felbamate Metabolism	0	2	12	0	-0.15	0.85
Intestinal infectious diseases	0	2	6	0	-0.15	0.38
Heroin metabolism	0	2	8	0	-0.15	0.58
Clathrin-mediated endocytosis	1	105	197	0.0095	-0.16	0.94
Intracellular oxygen transport	0	3	17	0	-0.18	0.91
Carnitine synthesis	0	3	31	0	-0.18	>0.99
Direct Reversal Repair	0	3	4	0	-0.18	0.02
Proline catabolism	0	3	19	0	-0.18	0.94
Insulin-like Growth Factor-2 mRNA Binding Proteins (IGF2BPs/IMPs/VICKZs) bind RNA	0	3	22	0	-0.18	0.98
Ethylmalonic Encephalopathy	0	3	20	0	-0.18	0.95
Vitamins A and D - action mechanisms	0	3	14	0	-0.18	0.78
Melanin biosynthesis	0	3	46	0	-0.18	>0.99
Lactose synthesis	0	3	13	0	-0.18	0.72
Model for regulation of MSMP expression in cancer cells and its proangiogenic role in ovarian tumors	0	3	6	0	-0.18	0.14
eIF5A regulation in response to inhibition of the nuclear export system	0	3	6	0	-0.18	0.13
Metabolism of vitamin K	0	3	18	0	-0.18	0.93
Biosynthesis of DPA-derived SPMs	0	3	76	0	-0.18	>0.99
RHO GTPases regulate CFTR trafficking	0	3	12	0	-0.18	0.68
SUMO E3 ligases SUMOylate target proteins	0	3	18	0	-0.18	0.92
Metabolism of Tetrahydrocannabinol (THC)	0	3	11	0	-0.18	0.59
Gastrin Signaling Pathway	1	108	115	0.0093	-0.19	>0.99
Spinal Cord Injury	1	108	127	0.0093	-0.19	>0.99
ESC Pluripotency Pathways	1	109	123	0.0092	-0.2	>0.99
Response to elevated platelet cytosolic Ca2+	1	110	172	0.0091	-0.21	>0.99
Mitochondrial fatty acid synthesis pathway	0	4	21	0	-0.21	0.9
MicroRNA network associated with chronic lymphocytic leukemia	0	4	10	0	-0.21	0.26
15q11.2 copy number variation syndrome	0	4	18	0	-0.21	0.81
miR-222 in Exercise-Induced Cardiac Growth	0	4	5	0	-0.21	0.02
Sulindac Metabolic Pathway	0	4	11	0	-0.21	0.36
NGF processing	0	4	18	0	-0.21	0.81
Neurotransmitter uptake and metabolism In glial cells	0	4	15	0	-0.21	0.68
Lysosomal oligosaccharide catabolism	0	4	21	0	-0.21	0.91
rRNA processing	0	4	37	0	-0.21	>0.99
Transmission across Electrical Synapses	0	4	14	0	-0.21	0.58
Oxytocin signaling	0	4	10	0	-0.21	0.27
Biosynthesis of EPA-derived SPMs	0	4	60	0	-0.21	>0.99
Neurotransmitter Disorders	0	4	27	0	-0.21	0.98
Transcription from mitochondrial promoters	0	4	13	0	-0.21	0.5
Polyol Pathway	0	4	17	0	-0.21	0.76
Threonine catabolism	0	4	25	0	-0.21	0.96
Intestinal absorption	0	4	24	0	-0.21	0.97
Peroxisomal beta-oxidation of tetracosanoyl-CoA	0	4	17	0	-0.21	0.79
Caffeine and Theobromine metabolism	0	4	18	0	-0.21	0.8
Tyrosine Metabolism	0	4	27	0	-0.21	0.98
Amino acid conjugation of benzoic acid	0	4	15	0	-0.21	0.66
Signaling by MST1	0	4	19	0	-0.21	0.85
NR1D1 (REV-ERBA) represses gene expression	0	4	7	0	-0.21	0.09
TET1,2,3 and TDG demethylate DNA	0	4	25	0	-0.21	0.97
Synthesis of Lipoxins (LX)	0	4	39	0	-0.21	>0.99
Downregulation of ACE2 expression by SARS-CoV infection and SARS-CoV Spike protein	0	4	7	0	-0.21	0.09
Diclofenac Metabolic Pathway	0	4	12	0	-0.21	0.44
Ciliary landscape	2	208	215	0.0096	-0.22	0.76
Wnt Signaling	1	111	121	0.009	-0.22	>0.99
Ebola Virus Pathway on Host	1	112	141	0.0089	-0.23	>0.99
Cell Cycle	1	113	124	0.0088	-0.24	>0.99
SCFA and skeletal muscle substrate metabolism	0	5	17	0	-0.24	0.6
Lipid particle organization	0	5	20	0	-0.24	0.76
Metabolism of alpha-linolenic acid	0	5	27	0	-0.24	0.96
Lamin A-processing pathway	0	5	8	0	-0.24	0.05
let-7 inhibition of ES cell reprogramming	0	5	17	0	-0.24	0.59
Thyroxine (Thyroid Hormone) Production	0	5	12	0	-0.24	0.26
Amino Acid Metabolism Pathway Excerpt (Histidine catabolism extension)	0	5	23	0	-0.24	0.88
Protein repair	0	5	30	0	-0.24	0.97
Cellular Proteostasis	0	5	15	0	-0.24	0.47
Galactose catabolism	0	5	21	0	-0.24	0.79
rRNA modification in the mitochondrion	0	5	16	0	-0.24	0.54
Gastric acid production	0	5	22	0	-0.24	0.84
Secretion of Hydrochloric Acid in Parietal Cells	0	5	15	0	-0.24	0.48
Formation of xylulose-5-phosphate	0	5	31	0	-0.24	0.98
Synthesis and Degradation of Ketone Bodies	0	5	13	0	-0.24	0.32
Somatroph axis (GH) and its relationship to dietary restriction and aging	0	5	12	0	-0.24	0.23
Catalytic cycle of mammalian Flavin-containing MonoOxygenases (FMOs)	0	5	14	0	-0.24	0.37
Reelin signalling pathway	0	5	15	0	-0.24	0.45
Vitamin B6-dependent and responsive disorders	0	5	29	0	-0.24	0.96
FasL/ CD95L signaling	0	5	16	0	-0.24	0.52
tRNA processing in the mitochondrion	0	5	53	0	-0.24	>0.99
Phase I biotransformations, non P450	0	5	13	0	-0.24	0.29
miR-517 relationship with ARCN1 and USP1	0	5	7	0	-0.24	0.04
MTF1 activates gene expression	0	5	13	0	-0.24	0.3
Glycerophospholipid biosynthesis	1	114	430	0.0088	-0.25	0.86
Choline catabolism	0	6	32	0	-0.26	0.96
EV release from cardiac cells and their functional effects	0	6	17	0	-0.26	0.4
Robo4 and VEGF Signaling Pathways Crosstalk	0	6	7	0	-0.26	0.02
MED and Pseudoachondroplasia genes	0	6	7	0	-0.26	0.03
Metastatic brain tumor	0	6	28	0	-0.26	0.91
mir-124 predicted interactions with cell cycle and differentiation	0	6	8	0	-0.26	0.03
Effects of Nitric Oxide	0	6	16	0	-0.26	0.35
Nicotine Metabolism	0	6	18	0	-0.26	0.48
STAT5 Activation	0	6	17	0	-0.26	0.42
Gamma-Glutamyl Cycle for the biosynthesis and degradation of glutathione, including diseases	0	6	24	0	-0.26	0.8
Uptake and function of diphtheria toxin	0	6	19	0	-0.26	0.54
Pilocytic astrocytoma	0	6	14	0	-0.26	0.22
Synthesis of wybutosine at G37 of tRNA(Phe)	0	6	40	0	-0.26	>0.99
Fluoroacetic acid toxicity	0	6	16	0	-0.26	0.32
Neddylation	2	215	325	0.0093	-0.27	0.8
TYSND1 cleaves peroxisomal proteins	0	7	15	0	-0.28	0.17
Activation of NLRP3 Inflammasome by SARS-CoV-2	0	7	10	0	-0.28	0.04
SARS-CoV-2 and Angiotensin-converting enzyme 2 receptor: molecular mechanisms	0	7	11	0	-0.28	0.05
LDLRAD4 and what we know about it	0	7	12	0	-0.28	0.07
Cerebral Organic Acidurias, including diseases	0	7	46	0	-0.28	>0.99
Insulin signalling in human adipocytes (normal condition)	0	7	15	0	-0.28	0.18
Mitochondrial CII Assembly	0	7	10	0	-0.28	0.04
Peroxiredoxin 2 induced ovarian failure	0	7	13	0	-0.28	0.1
Hypothetical Craniofacial Development Pathway	0	7	11	0	-0.28	0.04
Fructose metabolism	0	7	40	0	-0.28	0.99
Ketogenesis and Ketolysis	0	7	27	0	-0.28	0.78
Biotin Metabolism (including IEMs)	0	7	38	0	-0.28	0.98
Cholesterol Biosynthesis with Skeletal Dysplasias	0	7	23	0	-0.28	0.64
Uptake and function of anthrax toxins	0	7	63	0	-0.28	>0.99
NAD Biosynthesis II (from tryptophan)	0	7	34	0	-0.28	0.94
Wax and plasmalogen biosynthesis	0	7	36	0	-0.28	0.96
Disorders of the Krebs cycle	0	7	34	0	-0.28	0.94
Hfe effect on hepcidin production	0	7	8	0	-0.28	0.04
Acetylcholine Synthesis	0	7	18	0	-0.28	0.3
Insulin signalling in human adipocytes (diabetic condition)	0	7	12	0	-0.28	0.07
GP1b-IX-V activation signalling	0	7	25	0	-0.28	0.72
Histidine catabolism	0	7	41	0	-0.28	>0.99
MicroRNA for Targeting Cancer Growth and Vascularization in Glioblastoma	0	7	10	0	-0.28	0.03
Pentose Phosphate Metabolism	0	7	21	0	-0.28	0.49
Glial Cell Differentiation	0	7	9	0	-0.28	0.04
HIF1A and PPARG regulation of glycolysis	0	7	19	0	-0.28	0.36
Aryl hydrocarbon receptor signalling	0	7	21	0	-0.28	0.48
Arylamine metabolism	0	7	13	0	-0.28	0.11
Adipogenesis	1	119	132	0.0084	-0.29	>0.99
Fc epsilon receptor (FCERI) signaling	1	119	390	0.0084	-0.29	0.94
POU5F1 (OCT4), SOX2, NANOG repress genes related to differentiation	0	8	24	0	-0.3	0.48
Serine biosynthesis	0	8	37	0	-0.3	0.94
FTO Obesity Variant Mechanism	0	8	11	0	-0.3	0.04
ApoE and miR-146 in inflammation and atherosclerosis	0	8	13	0	-0.3	0.06
Leptin and adiponectin	0	8	14	0	-0.3	0.08
Supression of HMGB1 mediated inflammation by THBD	0	8	10	0	-0.3	0.05
Erythrocytes take up oxygen and release carbon dioxide	0	8	28	0	-0.3	0.7
Dual hijack model of Vif in HIV infection	0	8	10	0	-0.3	0.04
TRAIL signaling	0	8	22	0	-0.3	0.38
Somitogenesis in the context of spondylocostal dysostosis	0	8	10	0	-0.3	0.04
Hijack of Ubiquitination by SARS-CoV-2	0	8	12	0	-0.3	0.05
SUMOylation	0	8	31	0	-0.3	0.84
Molybdenum cofactor (Moco) biosynthesis	0	8	21	0	-0.3	0.33
SARS-CoV-2 and COVID-19 Pathway	0	8	64	0	-0.3	>0.99
RHO GTPases Activate Rhotekin and Rhophilins	0	8	29	0	-0.3	0.75
Heme Biosynthesis	0	8	28	0	-0.3	0.7
Interleukin-17 signaling	0	8	19	0	-0.3	0.21
Platelet Aggregation (Plug Formation)	0	8	26	0	-0.3	0.63
tRNA modification in the mitochondrion	0	8	52	0	-0.3	>0.99
Caloric restriction and aging	0	8	13	0	-0.3	0.06
Role of Altered Glycolysation of MUC1 in Tumour Microenvironment	0	8	10	0	-0.3	0.04
Aflatoxin B1 metabolism	0	8	16	0	-0.3	0.12
DNA Damage Reversal	0	8	50	0	-0.3	>0.99
Aspartate and asparagine metabolism	0	8	57	0	-0.3	>0.99
LncRNA-mediated mechanisms of therapeutic resistance	0	8	14	0	-0.3	0.06
Canonical NF-KB pathway	0	8	9	0	-0.3	0.04
Tgif disruption of Shh signaling	0	9	10	0	-0.32	0.05
Macrophage markers	0	9	10	0	-0.32	0.04
Thiamine metabolic pathways	0	9	34	0	-0.32	0.84
OAS antiviral response	0	9	51	0	-0.32	>0.99
NLR Proteins	0	9	11	0	-0.32	0.04
Lipophagy	0	9	24	0	-0.32	0.35
Nanomaterial-induced Inflammasome Activation	0	9	13	0	-0.32	0.06
Urea cycle	0	9	46	0	-0.32	0.99
Degradation pathway of sphingolipids, including diseases	0	9	41	0	-0.32	0.96
Type III interferon signaling	0	9	11	0	-0.32	0.04
COVID-19, thrombosis and anticoagulation	0	9	22	0	-0.32	0.29
Glutamate and glutamine metabolism	0	9	67	0	-0.32	>0.99
Folate-Alcohol and Cancer Pathway Hypotheses	0	9	24	0	-0.32	0.36
ATR Signaling	0	9	10	0	-0.32	0.04
SRF and miRs in Smooth Muscle Differentiation and Proliferation	0	10	18	0	-0.34	0.09
Liver X Receptor Pathway	0	10	12	0	-0.34	0.04
Creatine metabolism	0	10	35	0	-0.34	0.76
Disorders of Folate Metabolism and Transport	0	10	46	0	-0.34	0.97
15q13.3 copy number variation syndrome	0	10	43	0	-0.34	0.93
Computational Model of Aerobic Glycolysis	0	10	35	0	-0.34	0.71
Neurotransmitter receptors and postsynaptic signal transmission	0	10	32	0	-0.34	0.64
Trans-sulfuration pathway	0	10	25	0	-0.34	0.29
Steroid Biosynthesis	0	10	25	0	-0.34	0.31
Pexophagy	0	10	38	0	-0.34	0.84
aspirin and miRNAs	0	10	24	0	-0.34	0.24
Non-homologous end joining	0	10	11	0	-0.34	0.03
mRNA Editing	0	10	39	0	-0.34	0.88
Platelet Adhesion to exposed collagen	0	10	30	0	-0.34	0.54
Vitamin D Metabolism	0	10	22	0	-0.34	0.17
Neurotoxicity of clostridium toxins	0	10	113	0	-0.34	>0.99
Ketone body metabolism	0	10	45	0	-0.34	0.94
Abacavir transport and metabolism	0	10	51	0	-0.34	0.98
Nanoparticle triggered regulated necrosis	0	10	26	0	-0.34	0.34
HDR through MMEJ (alt-NHEJ)	0	10	45	0	-0.34	0.96
Interleukin-1 Induced Activation of NF-kappa-B	0	10	13	0	-0.34	0.05
Autosomal recessive Osteopetrosis pathways	0	10	14	0	-0.34	0.06
Ethanol metabolism resulting in production of ROS by CYP2E1	0	10	28	0	-0.34	0.41
Neuroinflammation	0	11	31	0	-0.35	0.47
Lysine catabolism	0	11	63	0	-0.35	>0.99
Trafficking and processing of endosomal TLR	0	11	37	0	-0.35	0.71
Irinotecan Pathway	0	11	18	0	-0.35	0.08
Butyrophilin (BTN) family interactions	0	11	34	0	-0.35	0.57
Signal regulatory protein family interactions	0	11	40	0	-0.35	0.82
RHO GTPases activate IQGAPs	0	11	32	0	-0.35	0.49
Phenylalanine and tyrosine metabolism	0	11	66	0	-0.35	>0.99
RalA downstream regulated genes	0	11	13	0	-0.35	0.05
Advanced glycosylation endproduct receptor signaling	0	11	30	0	-0.35	0.41
Methionine metabolism leading to Sulphur Amino Acids and related disorders	0	11	42	0	-0.35	0.86
PTF1A related regulatory pathway	0	11	12	0	-0.35	0.04
Gene regulatory network modelling somitogenesis	0	11	13	0	-0.35	0.05
Presynaptic depolarization and calcium channel opening	0	11	16	0	-0.35	0.07
NAD metabolism, sirtuins and aging	0	11	16	0	-0.35	0.08
Alpha-protein kinase 1 signaling pathway	0	11	38	0	-0.35	0.74
SUMOylation of immune response proteins	0	11	26	0	-0.35	0.23
Vitamin D (calciferol) metabolism	0	11	51	0	-0.35	0.98
RHO GTPases activate KTN1	0	11	19	0	-0.35	0.08
Metallothioneins bind metals	0	11	70	0	-0.35	>0.99
Serotonin Transporter Activity	0	11	15	0	-0.35	0.06
NRF2 pathway	1	128	145	0.0078	-0.36	0.99
alpha-linolenic (omega3) and linoleic (omega6) acid metabolism	0	12	85	0	-0.37	>0.99
Peptide hormone biosynthesis	0	12	26	0	-0.37	0.16
Alanine and aspartate metabolism	0	12	66	0	-0.37	>0.99
WNT5:FZD7-mediated leishmania damping	0	12	38	0	-0.37	0.63
SUMOylation of DNA methylation proteins	0	12	24	0	-0.37	0.12
Biomarkers for urea cycle disorders	0	12	51	0	-0.37	0.95
Passive transport by Aquaporins	0	12	35	0	-0.37	0.52
Serotonin and anxiety-related events	0	12	16	0	-0.37	0.06
LGI-ADAM interactions	0	12	28	0	-0.37	0.25
Receptor-type tyrosine-protein phosphatases	0	12	32	0	-0.37	0.38
MAPK and NFkB Signalling Pathways Inhibited by Yersinia YopJ	0	12	13	0	-0.37	0.04
Reversible hydration of carbon dioxide	0	12	29	0	-0.37	0.24
Signaling by Type 1 Insulin-like Growth Factor 1 Receptor (IGF1R)	0	12	61	0	-0.37	>0.99
Erythrocytes take up carbon dioxide and release oxygen	0	12	39	0	-0.37	0.67
Bone Morphogenic Protein (BMP) Signalling and Regulation	0	12	13	0	-0.37	0.06
NO metabolism in cystic fibrosis	0	12	25	0	-0.37	0.14
Genes targeted by miRNAs in adipocytes	0	12	19	0	-0.37	0.06
Mitochondrial calcium ion transport	0	12	26	0	-0.37	0.16
Kennedy pathway from Sphingolipids	0	12	35	0	-0.37	0.52
Carnitine metabolism	0	12	41	0	-0.37	0.78
Control of immune tolerance by vasoactive intestinal peptide	0	12	16	0	-0.37	0.06
RNA Polymerase II Transcription	1	130	304	0.0077	-0.38	0.64
Genes involved in male infertility	1	130	150	0.0077	-0.38	0.98
Tryptophan catabolism	0	13	79	0	-0.38	>0.99
Cancer immunotherapy by CTLA4 blockade	0	13	21	0	-0.38	0.07
Mitotic Telophase/Cytokinesis	0	13	28	0	-0.38	0.17
BMP2-WNT4-FOXO1 Pathway in Human Primary Endometrial Stromal Cell Differentiation	0	13	16	0	-0.38	0.05
Acetylcholine binding and downstream events	0	13	29	0	-0.38	0.2
Omega-3/Omega-6 FA synthesis	0	13	53	0	-0.38	0.94
Somatic Sex determination	0	13	15	0	-0.38	0.07
Signaling by Activin	0	13	42	0	-0.38	0.68
Cytosolic iron-sulfur cluster assembly	0	13	34	0	-0.38	0.32
Metabolism of nitric oxide: NOS3 activation and regulation	0	13	93	0	-0.38	>0.99
COVID-19 Adverse Outcome Pathway	0	13	24	0	-0.38	0.1
Cell-type Dependent Selectivity of CCK2R Signaling	0	13	26	0	-0.38	0.13
Osteoblast Signaling	0	13	18	0	-0.38	0.06
Transcriptional cascade regulating adipogenesis	0	13	14	0	-0.38	0.05
Mammary gland development pathway - Embryonic development (Stage 1 of 4)	0	13	21	0	-0.38	0.08
Vitamin B12 Disorders	0	13	36	0	-0.38	0.43
ERK Pathway in Huntington's Disease	0	13	17	0	-0.38	0.06
MFAP5-mediated ovarian cancer cell motility and invasiveness	0	13	18	0	-0.38	0.07
Osteopontin Signaling	0	13	14	0	-0.38	0.05
Signaling by NTRK3 (TRKC)	0	13	74	0	-0.38	>0.99
Valproic acid pathway	0	13	36	0	-0.38	0.44
Mammary gland development pathway - Puberty (Stage 2 of 4)	0	13	15	0	-0.38	0.06
Homologous recombination	0	13	14	0	-0.38	0.07
Regulation of cholesterol biosynthesis by SREBP (SREBF)	0	13	47	0	-0.38	0.82
Interleukin-1 family signaling	1	132	314	0.0076	-0.4	0.65
Cori Cycle	0	14	53	0	-0.4	0.89
Metabolism of folate and pterines	0	14	83	0	-0.4	>0.99
Class C/3 (Metabotropic glutamate/pheromone receptors)	0	14	109	0	-0.4	>0.99
The alternative pathway of fetal androgen synthesis	0	14	48	0	-0.4	0.79
Gastrin-CREB signalling pathway via PKC and MAPK	0	14	45	0	-0.4	0.69
Pentose phosphate pathway	0	14	74	0	-0.4	>0.99
Nucleobase biosynthesis	0	14	100	0	-0.4	>0.99
Cholesterol Biosynthesis Pathway	0	14	32	0	-0.4	0.21
Prolactin receptor signaling	0	14	53	0	-0.4	0.88
Riboflavin and CoQ disorders	0	14	59	0	-0.4	0.96
Regulation of TP53 Activity through Association with Co-factors	0	14	45	0	-0.4	0.68
Mitochondrial CIII assembly	0	14	19	0	-0.4	0.07
Role of Osx and miRNAs in tooth development	0	14	39	0	-0.4	0.44
GPCRs, Class C Metabotropic glutamate, pheromone	0	14	15	0	-0.4	0.05
Omega-9 FA synthesis	0	14	44	0	-0.4	0.66
H19 action Rb-E2F1 signaling and CDK-Beta-catenin activity	0	14	17	0	-0.4	0.06
ATF6 (ATF6-alpha) activates chaperone genes	0	14	21	0	-0.4	0.08
Caspase activation via Death Receptors in the presence of ligand	0	14	49	0	-0.4	0.81
Fatty Acid Omega Oxidation	0	14	20	0	-0.4	0.08
Regulation of toll-like receptor signaling pathway	1	133	153	0.0075	-0.4	0.95
Processing of SMDT1	0	15	28	0	-0.41	0.1
Canonical and Non-Canonical TGF-B signaling	0	15	18	0	-0.41	0.06
YAP1- and WWTR1 (TAZ)-stimulated gene expression	0	15	40	0	-0.41	0.4
Chaperone Mediated Autophagy	0	15	63	0	-0.41	0.97
Hedgehog Signaling Pathway Netpath	0	15	17	0	-0.41	0.06
miRNAs involved in DNA damage response	0	15	70	0	-0.41	>0.99
Phytochemical activity on NRF2 transcriptional activation	0	15	20	0	-0.41	0.07
Biomarkers for pyrimidine metabolism disorders	0	15	88	0	-0.41	>0.99
Deregulation of Rab and Rab Effector Genes in Bladder Cancer	0	15	17	0	-0.41	0.07
NAD+ metabolism	0	15	34	0	-0.41	0.2
ID signaling pathway	0	15	17	0	-0.41	0.07
Codeine and Morphine Metabolism	0	15	25	0	-0.41	0.1
GPR40 Pathway	0	15	20	0	-0.41	0.06
Mismatch Repair	0	15	64	0	-0.41	0.97
Drug Induction of Bile Acid Pathway	0	15	45	0	-0.41	0.58
Major receptors targeted by epinephrine and norepinephrine	0	15	34	0	-0.41	0.22
Regulation of sister chromatid separation at the metaphase-anaphase transition	0	15	16	0	-0.41	0.06
Synaptic adhesion-like molecules	0	15	44	0	-0.41	0.53
Ganglio Sphingolipid Metabolism	0	15	56	0	-0.41	0.89
Signaling by Hippo	0	16	82	0	-0.43	>0.99
miR-509-3p alteration of YAP1/ECM axis	0	16	19	0	-0.43	0.07
SALM protein interactions at the synapse	0	16	48	0	-0.43	0.58
Regulation of TLR by endogenous ligand	0	16	63	0	-0.43	0.95
NOTCH1 regulation of human endothelial cell calcification	0	16	18	0	-0.43	0.07
Interactome of polycomb repressive complex 2 (PRC2)	0	16	17	0	-0.43	0.07
TCA Cycle and Deficiency of Pyruvate Dehydrogenase complex (PDHc)	0	16	37	0	-0.43	0.22
Cells and Molecules involved in local acute inflammatory response	0	16	19	0	-0.43	0.07
MAPK pathway in congenital thyroid cancer	0	16	19	0	-0.43	0.08
Cysteine and methionine catabolism	0	16	74	0	-0.43	0.99
Inhibition of exosome biogenesis and secretion by Manumycin A in CRPC cells	0	16	19	0	-0.43	0.08
Sulfation Biotransformation Reaction	0	16	29	0	-0.43	0.11
Regulation of RUNX1 Expression and Activity	0	16	78	0	-0.43	>0.99
Classical pathway of steroidogenesis with Glucocorticoid and Mineralocorticoid Metabolism	0	16	73	0	-0.43	>0.99
Serotonin and anxiety	0	16	22	0	-0.43	0.09
Brain-Derived Neurotrophic Factor (BDNF) signaling pathway	1	137	150	0.0073	-0.43	0.94
Aflatoxin activation and detoxification	0	17	86	0	-0.44	>0.99
TGF-B Signaling in Thyroid Cells for Epithelial-Mesenchymal Transition	0	17	20	0	-0.44	0.09
Pathways of nucleic acid metabolism and innate immune sensing	0	17	39	0	-0.44	0.23
Protein methylation	0	17	28	0	-0.44	0.1
FOXO-mediated transcription	0	17	62	0	-0.44	0.88
MFAP5 effect on permeability and motility of endothelial cells via cytoskeleton rearrangement	0	17	20	0	-0.44	0.09
Overview of nanoparticle effects	0	17	42	0	-0.44	0.29
Farnesoid X Receptor Pathway	0	17	21	0	-0.44	0.08
MAP3K1 role in promoting and blocking gonadal determination	0	17	18	0	-0.44	0.06
Proteoglycan biosynthesis	0	17	36	0	-0.44	0.16
Digestion	0	17	101	0	-0.44	>0.99
Unfolded Protein Response (UPR)	0	17	75	0	-0.44	0.98
RUNX1 and FOXP3 control the development of regulatory T lymphocytes (Tregs)	0	17	52	0	-0.44	0.62
Metabolism of amine-derived hormones	0	17	85	0	-0.44	>0.99
Glycosaminoglycan degradation	0	17	45	0	-0.44	0.38
Mitochondrial LC-Fatty Acid Beta-Oxidation	0	17	24	0	-0.44	0.1
Pyrimidine metabolism and related diseases	0	17	97	0	-0.44	>0.99
RHO GTPases activate CIT	0	18	42	0	-0.45	0.23
Cellular hexose transport	0	18	62	0	-0.45	0.84
GABA synthesis, release, reuptake and degradation	0	18	57	0	-0.45	0.7
Regulation of TP53 Activity through Methylation	0	18	49	0	-0.45	0.43
4-hydroxytamoxifen, Dexamethasone, and Retinoic Acids Regulation of p27 Expression	0	18	31	0	-0.45	0.12
Nicotine Activity on Dopaminergic Neurons	0	18	31	0	-0.45	0.11
NAD+ biosynthetic pathways	0	18	37	0	-0.45	0.16
Nephrin family interactions	0	18	52	0	-0.45	0.53
The human immune response to tuberculosis	0	18	24	0	-0.45	0.09
SUMOylation of transcription factors	0	18	49	0	-0.45	0.43
Listeria monocytogenes entry into host cells	0	18	59	0	-0.45	0.74
Type II diabetes mellitus	0	18	28	0	-0.45	0.11
Synthesis, secretion, and deacylation of Ghrelin	0	18	45	0	-0.45	0.31
RHO GTPases Activate ROCKs	0	18	45	0	-0.45	0.29
Syndecan interactions	0	18	68	0	-0.45	0.93
Glutathione metabolism	0	18	57	0	-0.45	0.72
Transcription co-factors SKI and SKIL protein partners	0	18	19	0	-0.45	0.07
Insertion of tail-anchored proteins into the endoplasmic reticulum membrane	0	18	46	0	-0.45	0.34
Apoptosis Modulation by HSP70	0	18	22	0	-0.45	0.07
TCA Cycle (aka Krebs or citric acid cycle)	0	18	49	0	-0.45	0.43
Galanin receptor pathway	0	19	22	0	-0.46	0.09
Serotonin Receptor 4/6/7 and NR3C Signaling	0	19	22	0	-0.46	0.08
Hematopoietic Stem Cell Gene Regulation by GABP alpha/beta Complex	0	19	26	0	-0.46	0.1
Glycerolipids and Glycerophospholipids	0	19	52	0	-0.46	0.45
Signaling by NODAL	0	19	60	0	-0.46	0.7
STING pathway in Kawasaki-like disease and COVID-19	0	19	26	0	-0.46	0.1
RHO GTPases activate PAKs	0	19	65	0	-0.46	0.8
Metabolism of Spingolipids in ER and Golgi apparatus	0	19	72	0	-0.46	0.94
Metabolism of cofactors	0	19	115	0	-0.46	>0.99
Tamoxifen metabolism	0	19	36	0	-0.46	0.14
Nucleotide Metabolism	0	19	37	0	-0.46	0.14
Hypertrophy Model	0	19	21	0	-0.46	0.09
Signaling by NTRK2 (TRKB)	0	19	121	0	-0.46	>0.99
Transcription factor regulation in adipogenesis	0	19	24	0	-0.46	0.08
Class I peroxisomal membrane protein import	0	19	32	0	-0.46	0.12
Small Ligand GPCRs	0	19	25	0	-0.46	0.07
Mitochondrial Gene Expression	0	19	23	0	-0.46	0.09
Urea cycle and metabolism of amino groups	0	19	71	0	-0.46	0.92
IL-18 signaling pathway	2	248	288	0.0081	-0.47	0.62
RORA activates gene expression	0	20	33	0	-0.48	0.12
Globo Sphingolipid Metabolism	0	20	28	0	-0.48	0.1
Imatinib and Chronic Myeloid Leukemia	0	20	25	0	-0.48	0.09
Vitamin D in inflammatory diseases	0	20	25	0	-0.48	0.08
Branched-chain amino acid catabolism	0	20	101	0	-0.48	>0.99
RAF-independent MAPK1/3 activation	0	20	59	0	-0.48	0.6
Eicosanoid Synthesis	0	20	57	0	-0.48	0.52
Fertilization	0	20	51	0	-0.48	0.35
PI3K/AKT/mTOR - VitD3 Signalling	0	20	34	0	-0.48	0.12
Nanomaterial induced apoptosis	0	20	31	0	-0.48	0.11
Methionine De Novo and Salvage Pathway	0	20	74	0	-0.48	0.92
Host-pathogen interaction of human corona viruses - apoptosis	0	20	34	0	-0.48	0.12
BMP Signaling Pathway in Eyelid Development	0	20	23	0	-0.48	0.09
Hepatitis B infection	1	143	155	0.007	-0.48	0.86
Photodynamic therapy-induced NFE2L2 (NRF2) survival signaling	0	21	24	0	-0.49	0.08
Hippo-Yap signaling pathway	0	21	24	0	-0.49	0.08
Triacylglyceride Synthesis	0	21	37	0	-0.49	0.14
Urea cycle and associated pathways	0	21	78	0	-0.49	0.93
TP53 Network	0	21	23	0	-0.49	0.09
GDNF/RET signalling axis	0	21	24	0	-0.49	0.08
Regulation of Apoptosis by Parathyroid Hormone-related Protein	0	21	24	0	-0.49	0.1
Peroxisomal lipid metabolism	0	21	142	0	-0.49	0.95
Glucuronidation	0	21	41	0	-0.49	0.17
Blood Clotting Cascade	0	21	27	0	-0.49	0.1
FGF23 signalling in Hypophosphatemic rickets and related disorders	0	21	28	0	-0.49	0.1
miRNA targets in ECM and membrane receptors	0	21	46	0	-0.49	0.2
Epithelial to mesenchymal transition in colorectal cancer	1	145	163	0.0069	-0.49	0.78
Cytokines and Inflammatory Response	0	22	32	0	-0.5	0.11
EBV LMP1 signaling	0	22	25	0	-0.5	0.08
PKC-gamma calcium signaling pathway in ataxia	0	22	29	0	-0.5	0.12
Blood group systems biosynthesis	0	22	84	0	-0.5	0.94
Nanoparticle triggered autophagic cell death	0	22	30	0	-0.5	0.13
Estrogen signaling pathway	0	22	26	0	-0.5	0.08
Late endosomal microautophagy	0	22	42	0	-0.5	0.16
Metabolism of porphyrins	0	22	141	0	-0.5	0.94
Response of EIF2AK1 (HRI) to heme deficiency	0	22	63	0	-0.5	0.56
Sphingolipid Metabolism (general overview)	0	22	55	0	-0.5	0.32
16p11.2 distal deletion syndrome	0	22	37	0	-0.5	0.13
NRF2-ARE regulation	0	23	24	0	-0.51	0.08
Other interleukin signaling	0	23	61	0	-0.51	0.42
DNA Mismatch Repair	0	23	25	0	-0.51	0.11
RHO GTPases Activate NADPH Oxidases	0	23	75	0	-0.51	0.78
Relationship between inflammation, COX-2 and EGFR	0	23	29	0	-0.51	0.1
WNT ligand biogenesis and trafficking	0	23	55	0	-0.51	0.25
miRNA regulation of p53 pathway in prostate cancer	0	23	37	0	-0.51	0.13
Cholesterol biosynthesis	0	23	113	0	-0.51	>0.99
Assembly and cell surface presentation of NMDA receptors	0	23	87	0	-0.51	0.95
Miscellaneous transport and binding events	0	23	60	0	-0.51	0.41
mRNA Capping	0	23	67	0	-0.51	0.59
Defensins	0	23	97	0	-0.51	0.98
FOXO-mediated transcription of cell death genes	0	23	53	0	-0.51	0.28
IL1 and megakaryocytes in obesity	0	23	26	0	-0.51	0.1
Aggrephagy	0	23	69	0	-0.51	0.62
Mammalian disorder of sexual development	0	23	29	0	-0.51	0.12
Sphingolipid Metabolism (integrated pathway)	0	23	97	0	-0.51	>0.99
Angiogenesis	0	24	25	0	-0.52	0.11
Incretin synthesis, secretion, and inactivation	0	24	71	0	-0.52	0.62
SUMOylation of intracellular receptors	0	24	97	0	-0.52	0.98
Signal Transduction of S1P Receptor	0	24	26	0	-0.52	0.1
Hypothesized Pathways in Pathogenesis of Cardiovascular Disease	0	24	27	0	-0.52	0.1
Deregulated CDK5 triggers multiple neurodegenerative pathways in Alzheimer's disease models	0	24	58	0	-0.52	0.27
Gastric Cancer Network 1	0	25	30	0	-0.53	0.12
One Carbon Metabolism	0	25	58	0	-0.53	0.25
Sulfur amino acid metabolism	0	25	154	0	-0.53	0.83
Glycosylation and related congenital defects	0	25	73	0	-0.53	0.61
Follicle Stimulating Hormone (FSH) signaling pathway	0	25	28	0	-0.53	0.1
Intracellular trafficking proteins involved in CMT neuropathy	0	25	28	0	-0.53	0.09
Eicosanoid metabolism via Lipo Oxygenases (LOX)	0	25	70	0	-0.53	0.52
Glutamate binding, activation of AMPA receptors and synaptic plasticity	0	25	64	0	-0.53	0.37
TAK1 activates NFkB by phosphorylation and activation of IKKs complex	0	25	51	0	-0.53	0.19
Differentiation of white and brown adipocyte	0	25	26	0	-0.53	0.1
Unfolded protein response	0	25	28	0	-0.53	0.09
Insulin processing	0	26	60	0	-0.54	0.25
PPAR Alpha Pathway	0	26	28	0	-0.54	0.1
MTOR signalling	0	26	76	0	-0.54	0.63
Endosomal Sorting Complex Required For Transport (ESCRT)	0	26	50	0	-0.54	0.19
RHO GTPases activate PKNs	0	26	61	0	-0.54	0.28
Mitophagy	0	26	57	0	-0.54	0.23
TLR4 Signaling and Tolerance	0	26	30	0	-0.54	0.11
RIPK1-mediated regulated necrosis	0	26	130	0	-0.54	0.96
Processing of Capped Intronless Pre-mRNA	0	26	64	0	-0.54	0.32
Lipid Metabolism Pathway	0	26	43	0	-0.54	0.14
Gap junction trafficking and regulation	0	26	87	0	-0.54	0.85
1q21.1 copy number variation syndrome	0	26	67	0	-0.54	0.36
Nanoparticle-mediated activation of receptor signaling	0	26	36	0	-0.54	0.14
Myogenesis	0	26	67	0	-0.54	0.37
FOXO-mediated transcription of cell cycle genes	0	26	70	0	-0.54	0.49
Disruption of postsynaptic signalling by CNV	0	27	35	0	-0.55	0.15
Intraflagellar transport proteins binding to dynein	0	27	28	0	-0.55	0.1
Mitochondrial CIV Assembly	0	27	40	0	-0.55	0.16
FGFR3 signalling in chondrocyte proliferation and terminal differentiation	0	27	29	0	-0.55	0.1
Regulation of TP53 Activity through Acetylation	0	27	71	0	-0.55	0.4
Photodynamic therapy-induced unfolded protein response	0	27	28	0	-0.55	0.09
Glycogen metabolism	0	27	134	0	-0.55	0.94
DAP12 interactions	0	28	138	0	-0.56	0.91
Cannabinoid receptor signaling	0	28	54	0	-0.56	0.22
Tumor suppressor activity of SMARCB1	0	28	35	0	-0.56	0.14
Signaling by BMP	0	28	75	0	-0.56	0.45
Extracellular vesicle-mediated signaling in recipient cells	0	28	31	0	-0.56	0.11
PI3K-AKT-mTOR signaling pathway and therapeutic opportunities	0	28	33	0	-0.56	0.12
Cristae formation	0	28	37	0	-0.56	0.15
Type I Interferon Induction and Signaling During SARS-CoV-2 Infection	0	28	34	0	-0.56	0.12
Glycerophospholipid Biosynthetic Pathway	0	28	107	0	-0.56	0.97
Mitotic G1 phase and G1/S transition	1	156	394	0.0064	-0.57	0.43
Autophagy	0	29	33	0	-0.57	0.12
Energy dependent regulation of mTOR by LKB1-AMPK	0	29	54	0	-0.57	0.21
MyD88 dependent cascade initiated on endosome	0	29	104	0	-0.57	0.95
SARS coronavirus and innate immunity	0	29	33	0	-0.57	0.13
Toll Like Receptor 3 (TLR3) Cascade	0	29	101	0	-0.57	0.91
MAPK targets/ Nuclear events mediated by MAP kinases	0	30	66	0	-0.58	0.28
SUMOylation of SUMOylation proteins	0	30	51	0	-0.58	0.17
Thrombin signalling through proteinase activated receptors (PARs)	0	30	69	0	-0.58	0.28
RAS and Bradykinin pathways in COVID-19	0	30	51	0	-0.58	0.16
Monoamine Transport	0	30	47	0	-0.58	0.16
Trans-sulfuration and one carbon metabolism	0	30	66	0	-0.58	0.24
Ovarian Infertility Genes	0	30	33	0	-0.58	0.1
Activation of kainate receptors upon glutamate binding	0	30	48	0	-0.58	0.18
BDNF-TrkB Signaling	0	30	38	0	-0.58	0.16
Protein ubiquitination	0	30	69	0	-0.58	0.29
Sphingolipid pathway	0	30	63	0	-0.58	0.21
Ethanol effects on histone modifications	0	30	53	0	-0.58	0.18
Glyoxylate metabolism and glycine degradation	0	31	117	0	-0.59	0.96
GPVI-mediated activation cascade	0	31	98	0	-0.59	0.78
Regucalcin in proximal tubule epithelial kidney cells	0	31	68	0	-0.59	0.27
Resistin as a regulator of inflammation	0	31	34	0	-0.59	0.12
Sialic acid metabolism	0	31	101	0	-0.59	0.84
Base Excision Repair	0	31	32	0	-0.59	0.11
G-protein beta:gamma signalling	0	31	70	0	-0.59	0.26
Development and heterogeneity of the ILC family	0	31	33	0	-0.59	0.12
Endothelin Pathways	0	31	48	0	-0.59	0.18
Type II interferon signaling (IFNG)	0	31	38	0	-0.59	0.16
Signal transduction through IL1R	0	31	34	0	-0.59	0.12
MAPK Cascade	0	31	37	0	-0.59	0.13
Signaling by FGFR3	0	31	178	0	-0.59	0.63
Eukaryotic Transcription Initiation	0	32	42	0	-0.6	0.15
Striated Muscle Contraction	0	32	48	0	-0.6	0.18
Signaling by NOTCH2	0	32	83	0	-0.6	0.41
Cargo concentration in the ER	0	32	77	0	-0.6	0.34
GABA receptor Signaling	0	32	57	0	-0.6	0.21
Nucleobase catabolism	0	32	260	0	-0.6	0.65
SUMOylation of ubiquitinylation proteins	0	32	51	0	-0.6	0.17
p38 MAPK Signaling Pathway	0	32	36	0	-0.6	0.12
Nuclear Receptors in Lipid Metabolism and Toxicity	0	32	48	0	-0.6	0.16
Host-pathogen interaction of human corona viruses - Interferon induction	0	32	47	0	-0.6	0.17
Monoamine GPCRs	0	32	43	0	-0.6	0.16
Alpha 6 Beta 4 signaling pathway	0	32	34	0	-0.6	0.12
Signal amplification	0	32	81	0	-0.6	0.38
Type 2 papillary renal cell carcinoma	0	32	41	0	-0.6	0.13
White fat cell differentiation	0	32	35	0	-0.6	0.13
Type I collagen synthesis in the context of Osteogenesis imperfecta	0	32	36	0	-0.6	0.12
Fluoropyrimidine Activity	0	32	58	0	-0.6	0.21
Metabolism of steroid hormones	0	32	125	0	-0.6	0.94
Constitutive Androstane Receptor Pathway	0	32	34	0	-0.6	0.13
ATF4 activates genes in response to endoplasmic reticulum stress	0	33	46	0	-0.61	0.17
RHO GTPases Activate WASPs and WAVEs	0	33	74	0	-0.61	0.27
Surfactant metabolism	0	33	114	0	-0.61	0.9
Mammary gland development pathway - Pregnancy and lactation (Stage 3 of 4)	0	33	42	0	-0.61	0.14
Wnt Signaling in Kidney Disease	0	33	39	0	-0.61	0.15
CAMKK2 Pathway	0	33	143	0	-0.61	0.82
Overview of interferons-mediated signaling pathway	0	33	38	0	-0.61	0.12
Carboxyterminal post-translational modifications of tubulin	0	33	70	0	-0.61	0.23
Fatty Acid Beta Oxidation	0	33	71	0	-0.61	0.26
Pregnane X Receptor pathway	0	33	35	0	-0.61	0.12
MyD88-independent TLR4 cascade	0	33	100	0	-0.61	0.71
Vitamin D-sensitive calcium signaling in depression	0	33	55	0	-0.61	0.2
Host-pathogen interaction of human corona viruses - MAPK signaling	0	34	43	0	-0.62	0.16
Oncogene Induced Senescence	0	34	90	0	-0.62	0.45
Melatonin metabolism and effects	0	34	64	0	-0.62	0.21
Mitochondrial Fatty Acid Beta-Oxidation	0	34	176	0	-0.62	0.67
Zinc homeostasis	0	34	39	0	-0.62	0.16
PI3K Cascade	0	35	69	0	-0.63	0.24
Fanconi Anemia Pathway	0	35	86	0	-0.63	0.37
Triglyceride metabolism	0	35	103	0	-0.63	0.66
tRNA modification in the nucleus and cytosol	0	35	199	0	-0.63	0.66
NCAM signaling for neurite out-growth	0	35	110	0	-0.63	0.78
HSP90 chaperone cycle for steroid hormone receptors (SHR)	0	35	98	0	-0.63	0.55
MyD88:MAL(TIRAP) cascade initiated on plasma membrane	0	35	110	0	-0.63	0.79
Neovascularisation processes	0	35	42	0	-0.63	0.16
Signaling by FGFR4	0	35	160	0	-0.63	0.7
Striated Muscle Contraction Pathway	0	35	39	0	-0.63	0.14
Kinesins	0	35	84	0	-0.63	0.34
Photodynamic therapy-induced HIF-1 survival signaling	0	35	38	0	-0.63	0.15
Target Of Rapamycin (TOR) Signaling	0	36	40	0	-0.64	0.15
Amyotrophic lateral sclerosis (ALS)	0	36	56	0	-0.64	0.2
Signaling by TGF-beta Receptor Complex	0	36	141	0	-0.64	0.77
Resolution of Abasic Sites (AP sites)	0	36	149	0	-0.64	0.75
Nucleotide-binding Oligomerization Domain (NOD) pathway	0	36	43	0	-0.64	0.15
Factors and pathways affecting insulin-like growth factor (IGF1)-Akt signaling	0	37	43	0	-0.65	0.15
RNA Polymerase III Transcription	0	37	106	0	-0.65	0.61
G13 Signaling Pathway	0	37	39	0	-0.65	0.15
Smooth Muscle Contraction	0	37	76	0	-0.65	0.27
SUMOylation of transcription cofactors	0	37	101	0	-0.65	0.53
Genes controlling renal nephrogenesis	0	37	38	0	-0.65	0.13
Kisspeptin/Kisspeptin Receptor System in the Ovary	0	37	49	0	-0.65	0.18
RET signaling	0	37	105	0	-0.65	0.63
Nuclear Receptors	0	37	44	0	-0.65	0.14
MAP kinase activation	0	38	86	0	-0.66	0.29
Gamma carboxylation, hypusine formation and arylsulfatase activation	0	38	139	0	-0.66	0.78
Nucleotide Excision Repair	0	38	44	0	-0.66	0.17
tRNA Aminoacylation	0	38	205	0	-0.66	0.63
Metabolic reprogramming in colon cancer	0	38	80	0	-0.66	0.25
Parkinsons Disease Pathway	0	38	84	0	-0.66	0.3
DAG and IP3 signaling	0	38	116	0	-0.66	0.74
EGR2 and SOX10-mediated initiation of Schwann cell myelination	0	38	86	0	-0.66	0.27
TNF signaling	0	39	134	0	-0.67	0.79
Signaling by ERBB2	0	39	172	0	-0.67	0.66
Elastic fibre formation	0	39	101	0	-0.67	0.44
Common Pathways Underlying Drug Addiction	0	39	50	0	-0.67	0.18
TNF related weak inducer of apoptosis (TWEAK) Signaling Pathway	0	39	45	0	-0.67	0.17
Collagen chain trimerization	0	39	142	0	-0.67	0.75
Fibrin Complement Receptor 3 Signaling Pathway	0	39	46	0	-0.67	0.17
Regulation of TP53 Expression and Degradation	0	39	125	0	-0.67	0.75
Vitamin A and Carotenoid Metabolism	0	40	65	0	-0.67	0.2
Notch Signaling	0	40	48	0	-0.67	0.17
ATM Signaling Pathway	0	40	50	0	-0.67	0.17
Fas Ligand (FasL) pathway and Stress induction of Heat Shock Proteins (HSP) regulation	0	40	48	0	-0.67	0.17
Splicing factor NOVA regulated synaptic proteins	0	40	44	0	-0.67	0.16
Hedgehog Signaling Pathway	0	41	44	0	-0.68	0.16
Glycolysis and Gluconeogenesis	0	41	69	0	-0.68	0.24
SUMOylation of DNA replication proteins	0	41	69	0	-0.68	0.22
Tryptophan metabolism	0	41	140	0	-0.68	0.72
Ferroptosis	0	41	76	0	-0.68	0.25
Translation inhibitors in chronically activated PDGFRA cells	0	42	49	0	-0.69	0.19
Signaling by EGFR	0	42	199	0	-0.69	0.64
Glycogen Synthesis and Degradation	0	42	54	0	-0.69	0.21
Transport of vitamins, nucleosides, and related molecules	0	42	193	0	-0.69	0.65
Vasopressin regulates renal water homeostasis via Aquaporins	0	42	87	0	-0.69	0.28
Inositol phosphate metabolism	0	42	189	0	-0.69	0.65
Mitochondrial complex I assembly model OXPHOS system	0	43	61	0	-0.7	0.23
Envelope proteins and their potential roles in EDMD physiopathology	0	43	47	0	-0.7	0.15
Integrated Cancer Pathway	0	43	50	0	-0.7	0.18
FOXO-mediated transcription of oxidative stress, metabolic and neuronal genes	0	44	112	0	-0.71	0.39
ATM Signaling Network in Development and Disease	0	44	49	0	-0.71	0.17
Oxidative phosphorylation	0	44	68	0	-0.71	0.23
Assembly of collagen fibrils and other multimeric structures	0	44	164	0	-0.71	0.62
Mechanoregulation and pathology of YAP/TAZ via Hippo and non-Hippo mechanisms	0	44	47	0	-0.71	0.16
Nephrotic syndrome	0	44	49	0	-0.71	0.16
Synaptic signaling pathways associated with autism spectrum disorder	0	44	55	0	-0.71	0.2
Aryl Hydrocarbon Receptor Pathway	0	44	49	0	-0.71	0.15
G alpha (z) signalling events	0	45	93	0	-0.71	0.3
Aryl Hydrocarbon Receptor Netpath	0	45	57	0	-0.71	0.2
Rett syndrome causing genes	0	45	60	0	-0.71	0.22
NO/cGMP/PKG mediated Neuroprotection	0	45	65	0	-0.71	0.23
Cholesterol metabolism (includes both Bloch and Kandutsch-Russell pathways)	0	45	96	0	-0.71	0.29
Energy Metabolism	0	46	49	0	-0.72	0.18
Regulation of Apoptosis	0	46	64	0	-0.72	0.25
Endoplasmic reticulum stress response in Coronavirus infection	0	46	53	0	-0.72	0.19
Structural Pathway of Interleukin 1 (IL-1)	0	46	52	0	-0.72	0.19
Metabolism of non-coding RNA	0	47	84	0	-0.73	0.26
DNA Damage Bypass	0	48	172	0	-0.74	0.61
One carbon metabolism and related pathways	0	48	94	0	-0.74	0.3
Cardiac Progenitor Differentiation	0	48	56	0	-0.74	0.19
Synaptic Vesicle Pathway	0	48	59	0	-0.74	0.21
Differentiation Pathway	0	48	64	0	-0.74	0.21
tRNA processing in the nucleus	0	49	104	0	-0.75	0.3
Copper homeostasis	0	49	58	0	-0.75	0.22
Transcriptional activity of SMAD2/SMAD3:SMAD4 heterotrimer	0	49	133	0	-0.75	0.35
Netrin-1 signaling	0	49	145	0	-0.75	0.43
Transcriptional regulation by the AP-2 (TFAP2) family of transcription factors	0	49	136	0	-0.75	0.37
Deadenylation-dependent mRNA decay	0	50	94	0	-0.75	0.3
Netrin-UNC5B signaling Pathway	0	50	53	0	-0.75	0.16
Proteasome Degradation	0	50	67	0	-0.75	0.23
Phosphodiesterases in neuronal function	0	50	66	0	-0.75	0.26
Cardiac Hypertrophic Response	0	50	61	0	-0.75	0.19
Metabolism of polyamines	0	50	103	0	-0.75	0.31
Visual phototransduction	0	51	232	0	-0.76	0.66
FLT3 Signaling	0	51	211	0	-0.76	0.62
Apoptosis-related network due to altered Notch3 in ovarian cancer	0	51	54	0	-0.76	0.2
Nucleotide-binding domain, leucine rich repeat containing receptor (NLR) signaling pathways	0	52	169	0	-0.77	0.58
NIK-->noncanonical NF-kB signaling	0	52	83	0	-0.77	0.29
The citric acid (TCA) cycle and respiratory electron transport	0	52	162	0	-0.77	0.5
Preimplantation Embryo	0	52	60	0	-0.77	0.22
Focal Adhesion	1	188	201	0.0053	-0.77	0.63
DNA IR-Double Strand Breaks (DSBs) and cellular response via ATM	0	53	65	0	-0.78	0.21
Neurexins and neuroligins	0	54	111	0	-0.78	0.25
FCGR3A-mediated phagocytosis	0	54	232	0	-0.78	0.61
Signaling by NOTCH3	0	54	133	0	-0.78	0.18
Prader-Willi and Angelman Syndrome	0	54	90	0	-0.78	0.3
IL-1 signaling pathway	0	54	57	0	-0.78	0.19
Lung fibrosis	0	55	85	0	-0.79	0.31
RANKL/RANK (Receptor activator of NFKB (ligand)) Signaling Pathway	0	55	58	0	-0.79	0.21
Regulation of beta-cell development	0	55	97	0	-0.79	0.3
Novel intracellular components of RIG-I-like receptor (RLR) pathway	0	56	64	0	-0.8	0.23
Cytosolic sensors of pathogen-associated DNA	0	56	210	0	-0.8	0.64
Hedgehog ligand biogenesis	0	56	123	0	-0.8	0.21
Activation of gene expression by SREBF (SREBP)	0	57	140	0	-0.8	0.15
GABA receptor activation	0	57	97	0	-0.8	0.29
Transcriptional regulation by RUNX2	0	57	182	0	-0.8	0.52
Signaling by ERBB4	0	58	201	0	-0.81	0.6
Pathways Affected in Adenoid Cystic Carcinoma	0	59	72	0	-0.82	0.22
ISG15 antiviral mechanism	0	59	122	0	-0.82	0.15
p53 transcriptional gene network	0	60	78	0	-0.83	0.27
Potassium Channels	0	60	118	0	-0.83	0.2
Oxidation by Cytochrome P450	0	60	75	0	-0.83	0.26
Mitochondrial protein import	0	61	114	0	-0.83	0.2
TP53 Regulates Transcription of Cell Cycle Genes	0	61	148	0	-0.83	0.15
Semaphorin interactions	0	61	177	0	-0.83	0.39
G1 to S cell cycle control	0	61	68	0	-0.83	0.24
NR1H2 and NR1H3-mediated signaling	0	61	192	0	-0.83	0.53
Signaling by FGFR2	0	61	256	0	-0.83	0.59
AMP-activated Protein Kinase (AMPK) Signaling	0	62	78	0	-0.84	0.29
DDX58/IFIH1-mediated induction of interferon-alpha/beta	0	62	198	0	-0.84	0.54
Cytosolic DNA-sensing pathway	0	63	77	0	-0.85	0.25
Melanoma	0	63	78	0	-0.85	0.27
Parkin-Ubiquitin Proteasomal System pathway	0	64	75	0	-0.85	0.26
COPII-mediated vesicle transport	0	64	128	0	-0.85	0.13
SUMOylation of DNA damage response and repair proteins	0	64	129	0	-0.85	0.14
Metabolism of water-soluble vitamins and cofactors	0	65	318	0	-0.86	0.42
Interferon alpha/beta signaling	0	65	215	0	-0.86	0.61
Collagen biosynthesis and modifying enzymes	0	65	162	0	-0.86	0.16
Circadian Clock	0	65	161	0	-0.86	0.16
Regulation of RUNX2 expression and activity	0	66	155	0	-0.87	0.14
Association Between Physico-Chemical Features and Toxicity Associated Pathways	0	66	78	0	-0.87	0.25
DNA Damage Response	0	67	78	0	-0.87	0.26
MECP2 and Associated Rett Syndrome	0	67	114	0	-0.87	0.2
Primary Focal Segmental Glomerulosclerosis FSGS	0	68	77	0	-0.88	0.25
Head and Neck Squamous Cell Carcinoma	0	68	81	0	-0.88	0.26
3q29 copy number variation syndrome	0	69	128	0	-0.89	0.14
Gene and protein expression by JAK-STAT signaling after Interleukin-12 stimulation	0	69	110	0	-0.89	0.2
miRNA Regulation of DNA Damage Response	0	71	106	0	-0.9	0.2
Cellular response to hypoxia	0	71	131	0	-0.9	0.11
16p11.2 proximal deletion syndrome	0	71	152	0	-0.9	0.11
Signaling by NOTCH1	0	72	198	0	-0.9	0.29
Class I MHC mediated antigen processing & presentation	2	333	589	0.006	-0.91	0.34
Extra-nuclear estrogen signaling	0	73	199	0	-0.91	0.31
G alpha (12/13) signalling events	0	75	129	0	-0.92	0.12
Mitochondrial biogenesis	0	75	163	0	-0.92	0.14
Platelet homeostasis	0	75	180	0	-0.92	0.18
Alzheimers Disease	0	75	166	0	-0.92	0.13
DNA IR-damage and cellular response via ATR	0	75	90	0	-0.92	0.27
Regulation of mRNA stability by proteins that bind AU-rich elements	0	76	156	0	-0.93	0.13
TP53 Regulates Metabolic Genes	0	76	204	0	-0.93	0.28
Joubert Syndrome	0	76	87	0	-0.93	0.25
Signaling by NOTCH4	0	76	130	0	-0.93	0.12
Electron Transport Chain (OXPHOS system in mitochondria)	0	78	119	0	-0.94	0.11
RAF/MAP kinase cascade	1	220	448	0.0045	-0.94	0.35
Signaling Pathways in Glioblastoma	0	79	88	0	-0.95	0.26
Transport of bile salts and organic acids, metal ions and amine compounds	0	79	281	0	-0.95	0.46
Apoptosis	0	79	88	0	-0.95	0.24
Keratinization	0	79	190	0	-0.95	0.19
Regulation of mitotic cell cycle	0	80	179	0	-0.95	0.16
COPI-mediated anterograde transport	0	80	131	0	-0.95	0.11
Fcgamma receptor (FCGR) dependent phagocytosis	0	81	302	0	-0.96	0.42
Hedgehog 'on' state	0	82	176	0	-0.97	0.16
RAB GEFs exchange GTP for GDP on RABs	0	82	174	0	-0.97	0.14
Deubiquitination	1	226	517	0.0044	-0.97	0.32
Amino Acid metabolism	0	84	205	0	-0.98	0.17
EPH-Ephrin signaling	0	84	243	0	-0.98	0.37
Regulation of TP53 Activity through Phosphorylation	0	85	154	0	-0.98	0.11
MAPK6/MAPK4 signaling	0	85	190	0	-0.98	0.19
Opioid Signalling	0	87	238	0	-0.99	0.29
TNF alpha Signaling Pathway	0	87	97	0	-0.99	0.18
Corticotropin-releasing hormone signaling pathway	0	87	98	0	-0.99	0.19
G Protein Signaling Pathways	0	87	97	0	-0.99	0.21
Mitochondrial translation	0	87	189	0	-0.99	0.16
Transcriptional regulation of white adipocyte differentiation	0	88	137	0	-1	0.09
p75 NTR receptor-mediated signalling	0	89	220	0	-1.01	0.24
Small cell lung cancer	0	90	104	0	-1.01	0.15
ABC-family proteins mediated transport	0	90	187	0	-1.01	0.19
S Phase	0	91	184	0	-1.02	0.17
L1CAM interactions	0	91	239	0	-1.02	0.25
Thyroid hormones production and their peripheral downstream signalling effects	0	91	134	0	-1.02	0.09
O-linked glycosylation	0	93	190	0	-1.03	0.17
Signaling by VEGF	0	94	338	0	-1.03	0.41
Hedgehog 'off' state	0	95	183	0	-1.04	0.17
Integrin-mediated Cell Adhesion	0	95	102	0	-1.04	0.16
Human Complement System	0	97	143	0	-1.05	0.11
Phase I - Functionalization of compounds	0	97	444	0	-1.05	0.31
Nucleotide Excision Repair	0	101	237	0	-1.07	0.17
Genes related to primary cilium development (based on CRISPR)	0	101	104	0	-1.07	0.12
Respiratory electron transport, ATP synthesis by chemiosmotic coupling, and heat production by uncoupling proteins.	0	101	230	0	-1.07	0.18
Thermogenesis	0	102	140	0	-1.08	0.1
Integration of energy metabolism	0	103	293	0	-1.08	0.24
RHO GTPases Activate Formins	0	110	207	0	-1.12	0.18
Osteoblast differentiation	0	111	119	0	-1.12	0.08
Fragile X Syndrome	0	112	133	0	-1.13	0.09
Synthesis of DNA	0	112	203	0	-1.13	0.17
DNA Repair Pathways Full Network	0	112	125	0	-1.13	0.1
PIP3 activates AKT signaling	0	114	258	0	-1.14	0.09
mRNA Processing	0	114	130	0	-1.14	0.1
Hippo-Merlin Signaling Dysregulation	0	115	121	0	-1.14	0.09
Glycosaminoglycan metabolism	0	116	390	0	-1.15	0.37
Asparagine N-linked glycosylation	0	117	393	0	-1.15	0.37
Cardiac conduction	0	118	198	0	-1.16	0.17
PTEN Regulation	0	119	296	0	-1.16	0.12
C-type lectin receptors (CLRs)	0	122	334	0	-1.18	0.22
Signaling by Rho GTPases	0	123	158	0	-1.18	0.14
Angiopoietin Like Protein 8 Regulatory Pathway	0	128	157	0	-1.21	0.12
TGF-beta Signaling Pathway	0	129	133	0	-1.21	0.1
Ectoderm Differentiation	0	133	145	0	-1.23	0.12
Nonalcoholic fatty liver disease	0	134	170	0	-1.24	0.14
Focal Adhesion-PI3K-Akt-mTOR-signaling pathway	1	292	305	0.0034	-1.27	0.12
Regulation of Actin Cytoskeleton	0	144	160	0	-1.28	0.12
Calcium Regulation in the Cardiac Cell	0	146	167	0	-1.29	0.16
Regulation of lipid metabolism by PPARalpha	0	149	242	0	-1.3	0.08
Myometrial Relaxation and Contraction Pathways	0	151	161	0	-1.31	0.15
Insulin Signaling	0	152	162	0	-1.32	0.13
Anti-inflammatory response favouring Leishmania parasite infection	0	152	380	0	-1.32	0.11
G alpha (q) signalling events	0	162	311	0	-1.36	0.12
Mitotic G2-G2/M phases	0	164	370	0	-1.37	0.09
Mitotic Prometaphase	0	167	251	0	-1.38	0.07
Assembly of the primary cilium	0	174	322	0	-1.41	0.12
Cilium Assembly	0	174	324	0	-1.41	0.12
Ciliopathies	0	176	184	0	-1.42	0.12
Mitotic Metaphase and Anaphase	0	206	338	0	-1.54	0.07
Processing of Capped Intron-Containing Pre-mRNA	0	219	374	0	-1.58	0.05
PI3K-Akt Signaling Pathway	0	326	359	0	-1.94	0.06
Generic Transcription Pathway	0	373	505	0	-2.08	0.04
G alpha (s) signalling events	0	437	654	0	-2.25	0.03
