# Supplementary material for: Exploring pathway interactions to detect molecular mechanisms of disease: 22q11.2 deletion syndrome
Source: Orphanet J Rare Dis. 2023 Oct 24;18:335. doi: 10.1186/s13023-023-02953-6 (PMC10594698; doi:10.1186/s13023-023-02953-6)
Supplement: Supplementary file 5 — Supplementary Material 5 [file 13023_2023_2953_MOESM5_ESM.xlsx]

## Sheet: pathway_interaction_pathways
ID	Pathway	Number of Genes	Names of Genes
WP306	Focal Adhesion	10	CRKL;AKT1;FYN;GRB2;HRAS;ITGB3;PAK2;PDGFRB;PIK3CA;PIK3CB
WP3888	VEGFA-VEGFR2 Signaling Pathway	8	AKT1;FYN;GRB2;HRAS;ITGB3;PAK2;PIK3CA;PTPN1
WP3932	Focal Adhesion-PI3K-Akt-mTOR-signaling pathway	8	AKT1;GRB2;HRAS;IL2;ITGB3;PDGFRB;PIK3CA;PIK3CB
WP4172	PI3K-Akt Signaling Pathway	8	AKT1;GRB2;HRAS;IL2;ITGB3;PDGFRB;PIK3CA;PIK3CB
WP1919	Signaling by VEGF	7	AKT1;FYN;HRAS;ITGB3;PAK2;PIK3CA;PIK3CB
WP2037	Prolactin Signaling Pathway	7	AKT1;FYN;GRB2;HRAS;PIK3CA;PIK3CB;PTPN1
WP2735	RAF/MAP kinase cascade	7	FYN;HRAS;IL2;ITGB3;PDGFRB;PIK3CA;PIK3CB
WP4223	Ras Signaling	7	AKT1;GRB2;HRAS;PAK2;PDGFRB;PIK3CA;PIK3CB
WP673	ErbB Signaling Pathway	7	CRKL;AKT1;GRB2;HRAS;PAK2;PIK3CA;PIK3CB
WP185	Integrin-mediated Cell Adhesion	6	AKT1;FYN;GRB2;HRAS;ITGB3;PAK2
WP2261	Signaling Pathways in Glioblastoma	6	AKT1;GRB2;HRAS;PDGFRB;PIK3CA;PIK3CB
WP2759	Fc epsilon receptor (FCERI) signaling	6	FYN;HRAS;PAK2;PIK3CA;PIK3CB;GRAP2
WP382	MAPK Signaling Pathway	6	CRKL;AKT1;GRB2;HRAS;PAK2;PDGFRB
WP3863	T-Cell antigen Receptor (TCR) pathway during Staphylococcus aureus infection	6	AKT1;FYN;GRB2;IL2;PIK3CA;GRAP2
WP3929	Chemokine signaling pathway	6	CRKL;AKT1;GRB2;HRAS;PIK3CA;PIK3CB
WP4659	Gastrin Signaling Pathway	6	AKT1;FYN;GRB2;HRAS;IL2;PIK3CA
WP4806	EGFR Tyrosine Kinase Inhibitor Resistance	6	AKT1;GRB2;HRAS;PDGFRB;PIK3CA;PIK3CB
WP481	Insulin Signaling	6	AKT1;GRB2;HRAS;PIK3CA;PIK3CB;PTPN1
WP49	IL-2 Signaling Pathway	6	CRKL;AKT1;FYN;GRB2;HRAS;IL2
WP69	T-Cell antigen Receptor (TCR) Signaling Pathway	6	CRKL;AKT1;FYN;GRB2;HRAS;GRAP2
WP1794	Cell surface interactions at the vascular wall	5	FYN;HRAS;ITGB3;PIK3CA;PIK3CB
WP1799	Costimulation by the CD28 family	5	AKT1;FYN;PAK2;PIK3CA;GRAP2
WP1840	Interleukin-3, Interleukin-5 and GM-CSF signaling	5	CRKL;FYN;IL2;PIK3CA;PIK3CB
WP1916	Signaling by PDGF	5	CRKL;HRAS;PDGFRB;PIK3CA;PIK3CB
WP2034	Leptin signaling pathway	5	AKT1;FYN;GRB2;HRAS;PTPN1
WP23	B Cell Receptor Signaling Pathway	5	CRKL;AKT1;FYN;GRB2;HRAS
WP2653	PIP3 activates AKT signaling	5	AKT1;FYN;PDGFRB;PIK3CA;PIK3CB
WP2694	DAP12 interactions	5	FYN;HRAS;PIK3CA;PIK3CB;GRAP2
WP286	IL-3 Signaling Pathway	5	CRKL;AKT1;FYN;GRB2;HRAS
WP304	Kit receptor signaling pathway	5	CRKL;AKT1;FYN;GRB2;HRAS
WP3915	Angiopoietin Like Protein 8 Regulatory Pathway	5	AKT1;HRAS;PIK3CA;PIK3CB;PTPN1
WP4155	Endometrial cancer	5	AKT1;GRB2;HRAS;PIK3CA;PIK3CB
WP4217	Ebola Virus Pathway on Host	5	AKT1;HLA-A;ITGB3;PIK3CA;PIK3CB
WP4239	Epithelial to mesenchymal transition in colorectal cancer	5	AKT1;GRB2;HRAS;PIK3CA;PIK3CB
WP4255	Non-small cell lung cancer	5	AKT1;GRB2;HRAS;PIK3CA;PIK3CB
WP4666	Hepatitis B infection	5	AKT1;GRB2;HRAS;PIK3CA;PIK3CB
WP4685	Melanoma	5	AKT1;GRB2;HRAS;PIK3CA;PIK3CB
WP710	DNA Damage Response (only ATM dependent)	5	AKT1;GRB2;HRAS;PIK3CA;PIK3CB
WP1873	Signaling by NTRK1 (TRKA)	4	CRKL;HRAS;PIK3CA;PIK3CB
WP1927	TCR signaling	4	PAK2;PIK3CA;PIK3CB;GRAP2
WP2332	Interleukin-11 Signaling Pathway	4	AKT1;FYN;GRB2;HRAS
WP2380	Brain-Derived Neurotrophic Factor (BDNF) signaling pathway	4	AKT1;FYN;GRB2;HRAS
WP2713	Signaling by SCF-KIT	4	FYN;HRAS;PIK3CA;GRAP2
WP2780	Signaling by ERBB2	4	AKT1;FYN;HRAS;PIK3CA
WP313	Signaling of Hepatocyte Growth Factor Receptor	4	CRKL;GRB2;HRAS;PIK3CA
WP3303	RAC1/PAK1/p38/MMP2 Pathway	4	AKT1;GRB2;HRAS;PIK3CA
WP366	TGF-beta Signaling Pathway	4	AKT1;GRB2;ITGB3;PAK2
WP3844	PI3K-AKT-mTOR signaling pathway and therapeutic opportunities	4	AKT1;HRAS;PIK3CA;PIK3CB
WP3931	ESC Pluripotency Pathways	4	AKT1;GRB2;HRAS;PDGFRB
WP4120	Signaling by MET	4	CRKL;HRAS;PIK3CA;PTPN1
WP4262	Breast cancer pathway	4	AKT1;GRB2;HRAS;PIK3CA
WP4263	Pancreatic adenocarcinoma pathway	4	AKT1;PAK2;PIK3CA;PIK3CB
WP437	EGF/EGFR Signaling Pathway	4	CRKL;AKT1;GRB2;HRAS
WP4458	Signaling by Erythropoietin	4	CRKL;HRAS;PIK3CA;PIK3CB
WP4483	Relationship between inflammation, COX-2 and EGFR	4	AKT1;HRAS;PIK3CA;PIK3CB
WP4539	Synaptic signaling pathways associated with autism spectrum disorder	4	AKT1;HRAS;PIK3CA;PIK3CB
WP4541	Hippo-Merlin Signaling Dysregulation	4	HRAS;ITGB3;PAK2;PDGFRB
WP4549	Fragile X Syndrome	4	AKT1;FYN;GRB2;PIK3CB
WP4564	Neural Crest Cell Migration during Development	4	AKT1;PAK2;PIK3CA;PIK3CB
WP4565	Neural Crest Cell Migration in Cancer	4	AKT1;PAK2;PIK3CA;PIK3CB
WP4674	Head and Neck Squamous Cell Carcinoma	4	AKT1;HRAS;PIK3CA;PIK3CB
WP4746	Thyroid hormones production and their peripheral downstream signalling effects	4	GRB2;HRAS;ITGB3;PIK3CA
WP4871	Kisspeptin/Kisspeptin Receptor System in the Ovary	4	AKT1;HRAS;PIK3CA;PIK3CB
WP4906	3q29 copy number variation syndrome	4	AKT1;FYN;GRB2;PAK2
WP51	Regulation of Actin Cytoskeleton	4	PAK2;PDGFRB;PIK3CA;PIK3CB
WP127	IL-5 Signaling Pathway	3	AKT1;GRB2;IL2
WP1403	AMP-activated Protein Kinase (AMPK) Signaling	3	AKT1;PIK3CA;PIK3CB
WP1449	Regulation of toll-like receptor signaling pathway	3	AKT1;PIK3CA;PIK3CB
WP1544	MicroRNAs in cardiomyocyte hypertrophy	3	AKT1;PIK3CA;PIK3CB
WP1826	GPVI-mediated activation cascade	3	FYN;PIK3CA;PIK3CB
WP1867	Nephrin family interactions	3	FYN;PIK3CA;PIK3CB
WP1913	Signaling by Insulin receptor	3	HRAS;PIK3CA;PIK3CB
WP2032	Human Thyroid Stimulating Hormone (TSH) signaling pathway	3	AKT1;HRAS;PIK3CA
WP2203	Thymic Stromal LymphoPoietin (TSLP) Signaling Pathway	3	AKT1;FYN;PIK3CA
WP231	TNF alpha Signaling Pathway	3	AKT1;GRB2;HRAS
WP2374	Oncostatin M Signaling Pathway	3	AKT1;GRB2;HRAS
WP244	Alpha 6 Beta 4 signaling pathway	3	AKT1;GRB2;HRAS
WP2526	PDGF Pathway	3	GRB2;HRAS;PDGFRB
WP2572	Primary Focal Segmental Glomerulosclerosis FSGS	3	AKT1;FYN;ITGB3
WP2583	T-Cell Receptor and Co-stimulatory Signaling	3	AKT1;FYN;IL2
WP2677	Signaling by Type 1 Insulin-like Growth Factor 1 Receptor (IGF1R)	3	HRAS;PIK3CA;PIK3CB
WP2719	Fcgamma receptor (FCGR) dependent phagocytosis	3	FYN;PIK3CA;PIK3CB
WP2732	Interleukin-2 family signaling	3	IL2;PIK3CA;PIK3CB
WP3309	EPH-Ephrin signaling	3	FYN;HRAS;PAK2
WP3354	C-type lectin receptors (CLRs)	3	FYN;HRAS;PAK2
WP3651	Pathways Affected in Adenoid Cystic Carcinoma	3	AKT1;HRAS;PIK3CA
WP3676	BDNF-TrkB Signaling	3	AKT1;GRB2;HRAS
WP395	IL-4 Signaling Pathway	3	AKT1;GRB2;PIK3CA
WP4298	Viral Acute Myocarditis	3	AKT1;FYN;IL2
WP4396	Nonalcoholic fatty liver disease	3	AKT1;PIK3CA;PIK3CB
WP4431	Integrin signaling	3	AKT1;ITGB3;PTPN1
WP4437	Signaling by PTK6	3	AKT1;HRAS;PTPN1
WP4481	Resistin as a regulator of inflammation	3	AKT1;PIK3CA;PIK3CB
WP4566	Translation inhibitors in chronically activated PDGFRA cells	3	AKT1;PIK3CA;PIK3CB
WP4658	Small cell lung cancer	3	AKT1;PIK3CA;PIK3CB
WP4747	Netrin-UNC5B signaling Pathway	3	AKT1;FYN;PIK3CA
WP4977	Extra-nuclear estrogen signaling	3	AKT1;HRAS;PIK3CA
WP75	Toll-like Receptor Signaling Pathway	3	AKT1;PIK3CA;PIK3CB
WP1539	Angiogenesis	2	AKT1;PIK3CA
WP1835	Interferon alpha/beta signaling	2	HLA-A;PTPN1
WP1836	Interferon gamma signaling	2	HLA-A;PTPN1
WP1866	NCAM signaling for neurite out-growth	2	FYN;HRAS
WP1907	Semaphorin interactions	2	FYN;PAK2
WP1910	Signaling by EGFR	2	HRAS;PIK3CA
WP1982	Sterol Regulatory Element-Binding Proteins (SREBP) signalling	2	AKT1;PIK3CA
WP2038	Regulation of Microtubule Cytoskeleton	2	AKT1;PIK3CA
WP205	IL-7 Signaling Pathway	2	AKT1;FYN
WP2112	IL17 signaling pathway	2	AKT1;PIK3CA
WP2328	Allograft Rejection	2	HLA-A;IL2
WP2355	Corticotropin-releasing hormone signaling pathway	2	AKT1;IL2
WP2533	Glycerophospholipid Biosynthetic Pathway	2	PIK3CA;PIK3CB
WP2643	Nanoparticle-mediated activation of receptor signaling	2	GRB2;HRAS
WP2684	Host Interactions of HIV factors	2	FYN;PAK2
WP2746	Signaling by the B Cell Receptor (BCR)	2	FYN;HRAS
WP2747	PI Metabolism	2	PIK3CA;PIK3CB
WP2781	Signaling by ERBB4	2	HRAS;PIK3CA
WP2864	Apoptosis-related network due to altered Notch3 in ovarian cancer	2	AKT1;PAK2
WP2870	Extracellular vesicle-mediated signaling in recipient cells	2	AKT1;HRAS
WP322	Osteoblast Signaling	2	ITGB3;PDGFRB
WP3286	Copper homeostasis	2	AKT1;PIK3CA
WP3334	Signaling by FGFR4	2	HRAS;PIK3CA
WP3335	Signaling by FGFR1	2	HRAS;PIK3CA
WP3336	Signaling by FGFR3	2	HRAS;PIK3CA
WP3338	Signaling by FGFR2	2	HRAS;PIK3CA
WP364	IL-6 signaling pathway	2	AKT1;GRB2
WP3646	Hepatitis C and Hepatocellular Carcinoma	2	AKT1;GRB2
WP3680	Association Between Physico-Chemical Features and Toxicity Associated Pathways	2	AKT1;GRB2
WP3937	Microglia Pathogen Phagocytosis Pathway	2	PIK3CA;PIK3CB
WP400	p38 MAPK Signaling Pathway	2	GRB2;HRAS
WP4018	Pathways in clear cell renal cell carcinoma	2	AKT1;PDGFRB
WP4095	RET signaling	2	PIK3CA;PIK3CB
WP4136	Fibrin Complement Receptor 3 Signaling Pathway	2	AKT1;PIK3CA
WP4141	PI3K/AKT/mTOR - VitD3 Signalling	2	AKT1;PIK3CA
WP422	MAPK Cascade	2	GRB2;HRAS
WP4321	Thermogenesis	2	GRB2;HRAS
WP4357	NRF2-ARE regulation	2	FYN;PIK3CA
WP4436	Signaling by NTRK2 (TRKB)	2	HRAS;PIK3CA
WP4448	PI3K Cascade	2	PIK3CA;PIK3CB
WP4452	Signaling by NTRK3 (TRKC)	2	HRAS;PIK3CA
WP4534	Mechanoregulation and pathology of YAP/TAZ via Hippo and non-Hippo mechanisms	2	ITGB3;PAK2
WP4535	Envelope proteins and their potential roles in EDMD physiopathology	2	GRB2;HRAS
WP4582	Cancer immunotherapy by CTLA4 blockade	2	PIK3CA;PIK3CB
WP4787	Osteoblast differentiation	2	PIK3CA;PIK3CB
WP4829	mBDNF and proBDNF regulation of GABA neurotransmission	2	PIK3CA;PIK3CB
WP4838	Regucalcin in proximal tubule epithelial kidney cells	2	AKT1;PIK3CA
WP4971	Phosphoinositides metabolism	2	PIK3CA;PIK3CB
WP5016	FLT3 Signaling	2	FYN;HRAS
WP524	G13 Signaling Pathway	2	PIK3CA;PIK3CB
WP581	EPO Receptor Signaling	2	AKT1;GRB2
WP585	Interferon type I signaling pathways	2	CRKL;FYN
WP712	Estrogen signaling pathway	2	AKT1;PIK3CA
WP12	Osteoclast Signaling	1	ITGB3
WP138	Androgen receptor signaling pathway	1	AKT1
WP1434	Osteopontin Signaling	1	ITGB3
WP1455	Serotonin Transporter Activity	1	ITGB3
WP1471	Target Of Rapamycin (TOR) Signaling	1	AKT1
WP1559	TFs Regulate miRNAs related to cardiac hypertrophy	1	AKT1
WP176	Folate Metabolism	1	IL2
WP1784	Apoptotic execution phase	1	PAK2
WP1829	Immunoregulatory interactions between a Lymphoid and a non-Lymphoid cell	1	HLA-A
WP183	Proteasome Degradation	1	HLA-A
WP1841	Intrinsic Pathway for Apoptosis	1	AKT1
WP1843	L1CAM interactions	1	ITGB3
WP1850	Metabolism of nitric oxide: NOS3 activation and regulation	1	AKT1
WP1858	Mitotic G1 phase and G1/S transition	1	AKT1
WP1883	Platelet Adhesion to exposed collagen	1	FYN
WP1896	Regulation of Apoptosis	1	PAK2
WP1903	Response to elevated platelet cytosolic Ca2+	1	ITGB3
WP1918	Signaling by ROBO receptors	1	PAK2
WP195	IL-1 signaling pathway	1	AKT1
WP1971	Integrated Cancer Pathway	1	AKT1
WP1984	Integrated Breast Cancer Pathway	1	AKT1
WP2018	RANKL/RANK (Receptor activator of NFKB (ligand)) Signaling Pathway	1	AKT1
WP2035	Follicle Stimulating Hormone (FSH) signaling pathway	1	AKT1
WP2036	TNF related weak inducer of apoptosis (TWEAK) Signaling Pathway	1	AKT1
WP2118	Arrhythmogenic Right Ventricular Cardiomyopathy	1	ITGB3
WP22	IL-9 Signaling Pathway	1	GRB2
WP2253	Pilocytic astrocytoma	1	GRB2
WP2272	Pathogenic Escherichia coli infection	1	FYN
WP2290	RalA downstream regulated genes	1	HRAS
WP2324	AGE/RAGE pathway	1	AKT1
WP2366	Butyrate-induced histone acetylation	1	AKT1
WP2431	Spinal Cord Injury	1	IL2
WP254	Apoptosis	1	AKT1
WP2586	Aryl Hydrocarbon Receptor Netpath	1	HRAS
WP26	Signal Transduction of S1P Receptor	1	AKT1
WP2657	Growth hormone receptor signaling	1	PTPN1
WP2664	Gastrin-CREB signalling pathway via PKC and MAPK	1	HRAS
WP2666	Elastic fibre formation	1	ITGB3
WP2703	Extracellular matrix organization	1	ITGB3
WP2721	Signaling by NOTCH4	1	AKT1
WP2733	Regulation of mRNA stability by proteins that bind AU-rich elements	1	AKT1
WP2772	S Phase	1	AKT1
WP2777	Translocation of SLC2A4 (GLUT4) to the plasma membrane	1	AKT1
WP2787	Syndecan interactions	1	ITGB3
WP2795	Cardiac Hypertrophic Response	1	AKT1
WP2806	Human Complement System	1	ITGB3
WP2813	Mammary gland development pathway - Embryonic development (Stage 1 of 4)	1	AKT1
WP2817	Mammary gland development pathway - Pregnancy and lactation (Stage 3 of 4)	1	PTPN1
WP2828	Bladder Cancer	1	HRAS
WP2858	Ectoderm Differentiation	1	FYN
WP2865	IL1 and megakaryocytes in obesity	1	PIK3CA
WP2873	Aryl Hydrocarbon Receptor Pathway	1	IL2
WP2882	Nuclear Receptors Meta-Pathway	1	IL2
WP3	Phytochemical activity on NRF2 transcriptional activation	1	PIK3CA
WP314	Fas Ligand (FasL) pathway and Stress induction of Heat Shock Proteins (HSP) regulation	1	PAK2
WP3301	MFAP5-mediated ovarian cancer cell motility and invasiveness	1	ITGB3
WP3307	MAPK6/MAPK4 signaling	1	PAK2
WP3318	MTOR signalling	1	AKT1
WP3339	TCF dependent signaling in response to WNT	1	AKT1
WP3349	TP53 Regulates Metabolic Genes	1	AKT1
WP3351	RHO GTPases activate PAKs	1	PAK2
WP35	G Protein Signaling Pathways	1	HRAS
WP3513	Regulation of beta-cell development	1	AKT1
WP3577	Class I MHC mediated antigen processing & presentation	1	HLA-A
WP3584	MECP2 and Associated Rett Syndrome	1	AKT1
WP3617	Photodynamic therapy-induced NF-kB survival signaling	1	IL2
WP363	Wnt Signaling Pathway (Netpath)	1	AKT1
WP3640	Imatinib and Chronic Myeloid Leukemia	1	PDGFRB
WP3658	Wnt/beta-catenin Signaling Pathway in Leukemia	1	AKT1
WP3798	Regulation of TP53 Activity through Association with Co-factors	1	AKT1
WP3807	Regulation of TP53 Expression and Degradation	1	AKT1
WP3811	Smooth Muscle Contraction	1	PAK2
WP3816	Regulation of TP53 Activity through Acetylation	1	AKT1
WP3850	Factors and pathways affecting insulin-like growth factor (IGF1)-Akt signaling	1	AKT1
WP3853	ERK Pathway in Huntington's Disease	1	HRAS
WP3859	TGF-B Signaling in Thyroid Cells for Epithelial-Mesenchymal Transition	1	AKT1
WP3872	Regulation of Apoptosis by Parathyroid Hormone-related Protein	1	AKT1
WP3879	4-hydroxytamoxifen, Dexamethasone, and Retinoic Acids Regulation of p27 Expression	1	AKT1
WP3935	Leptin Insulin Overlap	1	AKT1
WP3965	Lipid Metabolism Pathway	1	AKT1
WP3995	Prion disease pathway	1	FYN
WP4047	PTEN Regulation	1	AKT1
WP4055	E3 ubiquitin ligases ubiquitinate target proteins	1	HLA-A
WP4066	Interleukin-4 and Interleukin-13 signaling	1	AKT1
WP4070	RAB GEFs exchange GTP for GDP on RABs	1	AKT1
WP4079	RUNX1 and FOXP3 control the development of regulatory T lymphocytes (Tregs)	1	IL2
WP4083	Reelin signalling pathway	1	FYN
WP4100	Gene and protein expression by JAK-STAT signaling after Interleukin-12 stimulation	1	PAK2
WP4186	Somatroph axis (GH) and its relationship to dietary restriction and aging	1	AKT1
WP4191	Caloric restriction and aging	1	AKT1
WP4216	Chromosomal and microsatellite instability in colorectal cancer	1	AKT1
WP4301	Inhibition of exosome biogenesis and secretion by Manumycin A in CRPC cells	1	HRAS
WP4331	Neovascularisation processes	1	AKT1
WP4341	Non-genomic actions of 1,25 dihydroxyvitamin D3	1	HRAS
WP4404	Interleukin-15 signaling	1	GRB2
WP4415	Transcriptional regulation by RUNX2	1	AKT1
WP4424	G alpha (q) signalling events	1	PIK3CA
WP4428	G-protein beta:gamma signalling	1	AKT1
WP4453	Transcriptional Regulation by MECP2	1	PTPN1
WP4484	Control of immune tolerance by vasoactive intestinal peptide	1	IL2
WP4494	Selective expression of chemokine receptors during T-cell polarization	1	IL2
WP453	Inflammatory Response Pathway	1	IL2
WP4538	Regulatory circuits of the STAT3 signaling pathway	1	PDGFRB
WP4540	Pathways Regulating Hippo Signaling	1	PDGFRB
WP4558	Overview of interferons-mediated signaling pathway	1	PIK3CA
WP4560	MFAP5 effect on permeability and motility of endothelial cells via cytoskeleton rearrangement	1	ITGB3
WP4561	Cell migration and invasion through p75NTR	1	AKT1
WP4585	Cancer immunotherapy by PD-1 blockade	1	HLA-A
WP4657	22q11.2 copy number variation syndrome	1	CRKL
WP474	Endochondral Ossification	1	AKT1
WP4808	Endochondral Ossification with Skeletal Dysplasias	1	AKT1
WP4816	TGF-beta Receptor Signalling in Skeletal Dysplasias	1	HRAS
WP4823	Genes controlling renal nephrogenesis	1	PDGFRB
WP4864	Host-pathogen interaction of human corona viruses - apoptosis	1	AKT1
WP4884	Pathogenesis of SARS-CoV-2 Mediated by nsp9-nsp10 Complex	1	FYN
WP4891	COVID-19 Adverse Outcome Pathway	1	IL2
WP4942	15q13.3 copy number variation syndrome	1	FYN
WP4950	16p11.2 distal deletion syndrome	1	GRB2
WP4990	Metabolism of cofactors	1	AKT1
WP4993	Anti-inflammatory response favouring Leishmania parasite infection	1	FYN
WP5000	FCGR3A-mediated phagocytosis	1	FYN
WP5008	FOXO-mediated transcription	1	AKT1
WP530	Cytokines and Inflammatory Response	1	IL2
WP560	TGF-beta Receptor Signaling	1	HRAS
WP61	Notch Signaling Pathway Netpath	1	AKT1
WP615	Senescence and Autophagy in Cancer	1	HRAS
WP727	Monoamine Transport	1	ITGB3
WP732	Serotonin Receptor 2 and ELK-SRF/GATA4 signaling	1	HRAS
